# Supplementary material for: Characteristics and Comparative Analysis of Seven Complete Plastomes of Trichoglottis s.l. (Aeridinae, Orchidaceae)
Source: Int J Mol Sci. 2023 Sep 26;24(19):14544. doi: 10.3390/ijms241914544 (PMC10572978; doi:10.3390/ijms241914544)
Supplement: Supplementary file 1 [file ijms-24-14544-s001.zip]

Archive with 6 entries (6 files):
- Supplementary Figure.pdf
- Supplementary Table S1.xlsx
- Supplementary Table S2.xlsx
- Supplementary Table S3.xlsx
- Supplementary Table S4.xlsx
- Supplementary Table S5.xlsx
