# Supplementary material for: Characteristics and Comparative Analysis of Seven Complete Plastomes of Trichoglottis s.l. (Aeridinae, Orchidaceae)
Source: Int J Mol Sci. 2023 Sep 26;24(19):14544. doi: 10.3390/ijms241914544 (PMC10572978; doi:10.3390/ijms241914544)
Supplement: Supplementary file 1 [file ijms-24-14544-s001.zip › Supplementary Table S1.xlsx]

## Sheet: Sheet1
Taxa	Voucher	Accession No.
Acampe papillosa (Lindl.) Lindl.	Liu3246	MN124418
Acampe rigida (Buch.-Ham. ex Sm.) P.F.Hunt	Liu4441	MN124419
Cleisostoma paniculatum (Ker Gawl.) Garay	Liu2400	MN124416
Cleisostoma simondii var. guangdongense Z.H.Tsi	Liu2592	MN124424
Gastrochilus calceolaris (Buch.-Ham. ex Sm.) D.Don	-	MH719016
Holcoglossum rupestre (Hand.-Mazz.) Garay	9015	MK442932
Pelatantheria scolopendrifolia (Makino) Aver.	PDBK2015-1268	KX871232
Phalaenopsis formosana (Christenson) J.M.H.Shaw	-	AY916449
Phalaenopsis equestris (Schauer) Rchb.f.	-	JF719062
Pomatocalpa spicatum Breda	Liu4589	MN124411
Robiquetia spathulata (Blume) J.J.Sm.	Liu5248	MN124410
Schoenorchis tixieri (Guillaumin) Seidenf.	Liu4123	MN124407
Smitinandia micrantha (Lindl.) Holttum	Liu21119	MN124406
Staurochilus sp.	Lior012	MN124441
Stereochilus dalatensis (Guillaumin) Garay	Lior003	MN124431
Thrixspermum centipeda Lour.	MH Li081	MW057769
Trichoglottis cirrhifera Teijsm. & Binn.	MH Li117	OR459850
Trichoglottis ionosma (Lindl.) J.J.Sm.	MH Li130	OR459851
Trichoglottis lanceolaria Blume	MH Li127	OR459852
Trichoglottis orchidea (J.Koenig) Garay	MH Li122	OR459853
Trichoglottis subviolacea (Llanos) Merr.	MH Li126	OR459854
Trichoglottis philippinensis Lindl.	Lior075	MN124404
Trichoglottis latisepala Ames	Lior074	MN124432
Vanda falcata (Thunb.) Beer	PDBK 2014-0944	KT726909
Vandopsis lissochiloides (Gaudich.) Pfitzer	Lior070	MN124443
Cymbilabia undulata (Lindl.) D.K.Liu & Ming H.Li	Lior078	MN124402
Outgroup
Calanthe davidii Franch.	Y.Q.Chen014	MN708353
Calanthe rubens Ridl.	Y.Q.Chen033	MN708352
Calypso bulbosa (L.) Oakes	KUN:Zhou HC 1321	MN990433
Cattleya crispata (Thunb.) Van den Berg	-	KP168671
Masdevallia coccinea Linden ex Lindl.	-	KP205432
Tridactyle tridactylites (Rolfe) Schltr.	-	MW760855
