# Supplementary material for: Characteristics and Comparative Analysis of Seven Complete Plastomes of Trichoglottis s.l. (Aeridinae, Orchidaceae)
Source: Int J Mol Sci. 2023 Sep 26;24(19):14544. doi: 10.3390/ijms241914544 (PMC10572978; doi:10.3390/ijms241914544)
Supplement: Supplementary file 1 [file ijms-24-14544-s001.zip › Supplementary Table S2.xlsx]

## Sheet: Sheet1
Taxa	Category	Number	Total
T. cirrhifera	1	72	114
T. cirrhifera	2	16
T. cirrhifera	3	12
T. cirrhifera	4	10
T. cirrhifera	5	4
T. ionosma	1	90	134
T. ionosma	2	20
T. ionosma	3	12
T. ionosma	4	10
T. ionosma	5	2
T. lanceolaria	1	72	112
T. lanceolaria	2	14
T. lanceolaria	3	12
T. lanceolaria	4	10
T. lanceolaria	5	4
T. latisepala	1	72	112
T. latisepala	2	14
T. latisepala	3	12
T. latisepala	4	10
T. latisepala	5	4
T. orchidea	1	74	116
T. orchidea	2	16
T. orchidea	3	12
T. orchidea	4	10
T. orchidea	5	4
T. philippinensis	1	50	98
T. philippinensis	2	16
T. philippinensis	3	14
T. philippinensis	4	8
T. philippinensis	5	10
T. subviolacea	1	82	126
T. subviolacea	2	16
T. subviolacea	3	12
T. subviolacea	4	10
T. subviolacea	5	4
T. subviolacea	6	2

## Sheet: Sheet2
Taxa	Category	Number	Total
T. cirrhifera	A/T	70	114
T. cirrhifera	C/G	2
T. cirrhifera	AG/CT	4
T. cirrhifera	AT/AT	12
T. cirrhifera	AAT/ATT	12
T. cirrhifera	AAAC/GTTT	2
T. cirrhifera	AAAT/ATTT	4
T. cirrhifera	AATT/AATT	2
T. cirrhifera	AGAT/ATCT	2
T. cirrhifera	AAAAG/CTTTT	2
T. cirrhifera	AAGAT/ATCTT	2
T. ionosma	A/T	90	134
T. ionosma	AG/CT	4
T. ionosma	AT/AT	16
T. ionosma	AAT/ATT	12
T. ionosma	AAAC/GTTT	2
T. ionosma	AATT/AATT	2
T. ionosma	AGAT/ATCT	2
T. ionosma	AGCG/CGCT	4
T. ionosma	AAGAT/ATCTT	2
T. lanceolaria	A/T	70	112
T. lanceolaria	C/G	2
T. lanceolaria	AG/CT	4
T. lanceolaria	AT/AT	10
T. lanceolaria	AAT/ATT	12
T. lanceolaria	AAAC/GTTT	2
T. lanceolaria	AAAT/ATTT	4
T. lanceolaria	AATT/AATT	2
T. lanceolaria	AGAT/ATCT	2
T. lanceolaria	AAAAG/CTTTT	2
T. lanceolaria	AAGAT/ATCTT	2
T. latisepala	A/T	70	112
T. latisepala	C/G	2
T. latisepala	AG/CT	4
T. latisepala	AT/AT	10
T. latisepala	AAT/ATT	12
T. latisepala	AAAC/GTTT	2
T. latisepala	AAAT/ATTT	4
T. latisepala	AATT/AATT	2
T. latisepala	AGAT/ATCT	2
T. latisepala	AAAAG/CTTTT	2
T. latisepala	AAGAT/ATCTT	2
T. orchidea	A/T	72	116
T. orchidea	C/G	2
T. orchidea	AG/CT	4
T. orchidea	AT/AT	12
T. orchidea	AAT/ATT	12
T. orchidea	AAAC/GTTT	2
T. orchidea	AAAT/ATTT	4
T. orchidea	AATT/AATT	2
T. orchidea	AGAT/ATCT	2
T. orchidea	AAAAG/CTTTT	2
T. orchidea	AAGAT/ATCTT	2
T. philippinensis	A/T	48	98
T. philippinensis	C/G	2
T. philippinensis	AG/CT	4
T. philippinensis	AT/AT	12
T. philippinensis	AAT/ATT	14
T. philippinensis	AAAC/GTTT	2
T. philippinensis	AATT/AATT	4
T. philippinensis	AGAT/ATCT	2
T. philippinensis	AAAAG/CTTTT	2
T. philippinensis	AAAAT/ATTTT	2
T. philippinensis	AAGAT/ATCTT	2
T. philippinensis	AATAG/ATTCT	4
T. subviolacea	A/T	80	126
T. subviolacea	C/G	2
T. subviolacea	AG/CT	4
T. subviolacea	AT/AT	12
T. subviolacea	AAT/ATT	12
T. subviolacea	AAAC/GTTT	2
T. subviolacea	AAAT/ATTT	4
T. subviolacea	AATT/AATT	2
T. subviolacea	AGAT/ATCT	2
T. subviolacea	AAAAT/ATTTT	2
T. subviolacea	AAGAT/ATCTT	2
T. subviolacea	AAGAAT/ATTCTT	2

## Sheet: T. cirrhifera
Repeats	3	4	5	6	7	8	9	10	11	12	13	14	total
A	-	-	-	-	-	-	-	11	1	3			15	72	1
G	-	-	-	-	-	-	-		1				1
T	-	-	-	-	-	-	-	12	4	1		3	20
AT	-	-	2	1									3	16	2
GA	-	-	1										1
TA	-	-	1	1	1								3
TC	-	-	1										1
ATA	-	1											1	12	3
TAA	-	1											1
TAT	-	3											3
TTA	-	1											1
ACAA	1												1	10	4
ATAG	1												1
ATTA	1												1
TTAT	2												2
ATCTT	1												1	4	5
GAAAA	1												1
Repeats	3	4	5	6	7	8	9	10	11	12	13	14	total
A/T	-	-	-	-	-	-	-	23	5	4		3	35	70	A/T
C/G	-	-	-	-	-	-	-		1				1	2	C/G
AG/CT	-	-	2										2	4	AG/CT
AT/AT	-	-	3	2	1								6	12	AT/AT
AAT/ATT	-	6											6	12	AAT/ATT
AAAC/GTTT	1												1	2	AAAC/GTTT
AAAT/ATTT	2												2	4	AAAT/ATTT
AATT/AATT	1												1	2	AATT/AATT
AGAT/ATCT	1												1	2	AGAT/ATCT
AAAAG/CTTTT	1												1	2	AAAAG/CTTTT
AAGAT/ATCTT	1												1	2	AAGAT/ATCTT

## Sheet: T. ionosma
Repeats	3	4	5	6	7	8	9	10	11	12	13	14	15	16	total
A	-	-	-	-	-	-	-	9		1	1		4	1	16	90	1
T	-	-	-	-	-	-	-	17	7	1	3	1			29
AT	-	-	5												5	20	2
GA	-	-	1												1
TA	-	-	2	1											3
TC	-	-	1												1
ATA	-	2													2	12	3
TAT	-	3													3
TTA	-	1													1
ACAA	1														1	10	4
ATAG	1														1
ATTA	1														1
GAGC	1														1
GCTC	1														1
ATCTT	1														1	2	5
Repeats	3	4	5	6	7	8	9	10	11	12	13	14	15	16	total
A/T	-	-	-	-	-	-	-	26	7	2	4	1	4	1	45	90	A/T
AG/CT	-	-	2												2	4	AG/CT
AT/AT	-	-	7	1											8	16	AT/AT
AAT/ATT	-	6													6	12	AAT/ATT
AAAC/GTTT	1														1	2	AAAC/GTTT
AATT/AATT	1														1	2	AATT/AATT
AGAT/ATCT	1														1	2	AGAT/ATCT
AGCG/CGCT	2														2	4	AGCG/CGCT
AAGAT/ATCTT	1														1	2	AAGAT/ATCTT

## Sheet: T. lanceolaria
A	-	-	-	-	-	-	-	9	2	3			14	72	1
G	-	-	-	-	-	-	-	1					1
T	-	-	-	-	-	-	-	14	4		1	2	21
AT	-	-	1	1									2	14	2
GA	-	-	1										1
TA	-	-	1	1	1								3
TC	-	-	1										1
ATA	-	1											1	12	3
TAA	-	1											1
TAT	-	3											3
TTA	-	1											1
ACAA	1												1	10	4
ATAG	1												1
ATTA	1												1
TTAT	2												2
ATCTT	1												1	4	5
GAAAA	1												1
Repeats	3	4	5	6	7	8	9	10	11	12	13	14	total
A/T	-	-	-	-	-	-	-	23	6	3	1	2	35	70	A/T
C/G	-	-	-	-	-	-	-	1					1	2	C/G
AG/CT	-	-	2										2	4	AG/CT
AT/AT	-	-	2	2	1								5	10	AT/AT
AAT/ATT	-	6											6	12	AAT/ATT
AAAC/GTTT	1												1	2	AAAC/GTTT
AAAT/ATTT	2												2	4	AAAT/ATTT
AATT/AATT	1												1	2	AATT/AATT
AGAT/ATCT	1												1	2	AGAT/ATCT
AAAAG/CTTTT	1												1	2	AAAAG/CTTTT
AAGAT/ATCTT	1												1	2	AAGAT/ATCTT

## Sheet: T. latisepala
Repeats	3	4	5	6	7	8	9	10	11	12	13	14	total
A	-	-	-	-	-	-	-	11	2	2			15	72	1
G	-	-	-	-	-	-	-	1					1
T	-	-	-	-	-	-	-	13	3	2	1	1	20
AT	-	-	1	1									2	14	2
GA	-	-	1										1
TA	-	-	1	1	1								3
TC	-	-	1										1
ATA	-	1											1	12	3
TAA	-	1											1
TAT	-	3											3
TTA	-	1											1
ACAA	1												1	10	4
ATAG	1												1
ATTA	1												1
TTAT	2												2
ATCTT	1												1	4	5
GAAAA	1												1
Repeats	3	4	5	6	7	8	9	10	11	12	13	14	total
A/T	-	-	-	-	-	-	-	24	5	4	1	1	35	70	A/T
C/G	-	-	-	-	-	-	-	1					1	2	C/G
AG/CT	-	-	2										2	4	AG/CT
AT/AT	-	-	2	2	1								5	10	AT/AT
AAT/ATT	-	6											6	12	AAT/ATT
AAAC/GTTT	1												1	2	AAAC/GTTT
AAAT/ATTT	2												2	4	AAAT/ATTT
AATT/AATT	1												1	2	AATT/AATT
AGAT/ATCT	1												1	2	AGAT/ATCT
AAAAG/CTTTT	1												1	2	AAAAG/CTTTT
AAGAT/ATCTT	1												1	2	AAGAT/ATCTT

## Sheet: T. orchidea
Repeats	3	4	5	6	7	8	9	10	11	12	13	14	total
A	-	-	-	-	-	-	-	12	1	3			16	74	1
G	-	-	-	-	-	-	-			1			1
T	-	-	-	-	-	-	-	13	3	1		3	20
AT	-	-	2	1									3	16	2
GA	-	-	1										1
TA	-	-	1	1	1								3
TC	-	-	1										1
ATA	-	1											1	12	3
TAA	-	1											1
TAT	-	3											3
TTA	-	1											1
ACAA	1												1	10	4
ATAG	1												1
ATTA	1												1
TTAT	2												2
ATCTT	1												1	4	5
GAAAA	1												1
Repeats	3	4	5	6	7	8	9	10	11	12	13	14	total
A/T	-	-	-	-	-	-	-	25	4	4		3	36	72	A/T
C/G	-	-	-	-	-	-	-			1			1	2	C/G
AG/CT	-	-	2										2	4	AG/CT
AT/AT	-	-	3	2	1								6	12	AT/AT
AAT/ATT	-	6											6	12	AAT/ATT
AAAC/GTTT	1												1	2	AAAC/GTTT
AAAT/ATTT	2												2	4	AAAT/ATTT
AATT/AATT	1												1	2	AATT/AATT
AGAT/ATCT	1												1	2	AGAT/ATCT
AAAAG/CTTTT	1												1	2	AAAAG/CTTTT
AAGAT/ATCTT	1												1	2	AAGAT/ATCTT

## Sheet: T. philippinensis
Repeats	3	4	5	6	7	8	9	10	11	12	13	14	15	16	total
A	-	-	-	-	-	-	-	4	3	1	1				9	50	1
G	-	-	-	-	-	-	-		1						1
T	-	-	-	-	-	-	-	10	3	1				1	15
AT	-	-	1	1											2	16	2
GA	-	-	1												1
TA	-	-	2	1	1										4
TC	-	-	1												1
ATA	-	1													1	14	3
TAA	-	1													1
TAT	-	3													3
TTA	-	2													2
ACAA	1														1	8	4
ATAG	1														1
ATTA	2														2
ATAGA	1														1	10	5
ATCTT	1														1
GAAAA	1														1
TAGAA	1														1
TTTTA	1														1
Repeats	3	4	5	6	7	8	9	10	11	12	13	14	15	16	total
A/T	-	-	-	-	-	-	-	14	6	2	1			1	24	48	A/T
C/G	-	-	-	-	-	-	-		1						1	2	C/G
AG/CT	-	-	2												2	4	AG/CT
AT/AT	-	-	3	2	1										6	12	AT/AT
AAT/ATT	-	7													7	14	AAT/ATT
AAAC/GTTT	1														1	2	AAAC/GTTT
AATT/AATT	2														2	4	AATT/AATT
AGAT/ATCT	1														1	2	AGAT/ATCT
AAAAG/CTTTT	1														1	2	AAAAG/CTTTT
AAAAT/ATTTT	1														1	2	AAAAT/ATTTT
AAGAT/ATCTT	1														1	2	AAGAT/ATCTT
AATAG/ATTCT	2														2	4	AATAG/ATTCT

## Sheet: T. subviolacea
Repeats	3	4	5	6	7	8	9	10	11	12	13	14	total
A	-	-	-	-	-	-	-	12	3	1			16	82	1
G	-	-	-	-	-	-	-		1				1
T	-	-	-	-	-	-	-	14	7	1	1	1	24
AT	-	-	1	1									2	16	2
GA	-	-	1										1
TA	-	-	1	1	1	1							4
TC	-	-	1										1
ATA	-	1											1	12	3
TAT	-	4											4
TTA	-	1											1
ACAA	1												1	10	4
ATAG	1												1
ATTA	1												1
TTAT	1												1
TTTA		1											1
ATCTT	1												1	4	5
TTATT	1												1
TATTCT		1											1	2	6
Repeats	3	4	5	6	7	8	9	10	11	12	13	14	total
A/T	-	-	-	-	-	-	-	26	10	2	1	1	40	80	A/T
C/G	-	-	-	-	-	-	-		1				1	2	C/G
AG/CT	-	-	2										2	4	AG/CT
AT/AT	-	-	2	2	1	1							6	12	AT/AT
AAT/ATT	-	6											6	12	AAT/ATT
AAAC/GTTT	1												1	2	AAAC/GTTT
AAAT/ATTT	1	1											2	4	AAAT/ATTT
AATT/AATT	1												1	2	AATT/AATT
AGAT/ATCT	1												1	2	AGAT/ATCT
AAAAT/ATTTT	1												1	2	AAAAT/ATTTT
AAGAT/ATCTT	1												1	2	AAGAT/ATCTT
AAGAAT/ATTCTT		1											1	2	AAGAAT/ATTCTT
