# Supplementary material for: Characteristics and Comparative Analysis of Seven Complete Plastomes of Trichoglottis s.l. (Aeridinae, Orchidaceae)
Source: Int J Mol Sci. 2023 Sep 26;24(19):14544. doi: 10.3390/ijms241914544 (PMC10572978; doi:10.3390/ijms241914544)
Supplement: Supplementary file 1 [file ijms-24-14544-s001.zip › Supplementary Table S3.xlsx]

## Sheet: Sheet1
Taxa	Category	Number	Total
T. cirrhifera	P	18	40
T. cirrhifera	F	13
T. cirrhifera	R	8
T. cirrhifera	C	1
T. ionosma	P	18	46
T. ionosma	F	15
T. ionosma	R	11
T. ionosma	C	2
T. lanceolaria	P	18	40
T. lanceolaria	F	14
T. lanceolaria	R	7
T. lanceolaria	C	1
T. latisepala	P	17	37
T. latisepala	F	12
T. latisepala	R	7
T. latisepala	C	1
T. orchidea	P	17	38
T. orchidea	F	13
T. orchidea	R	7
T. orchidea	C	1
T. philippinensis	P	21	35
T. philippinensis	F	11
T. philippinensis	R	2
T. philippinensis	C	1
T. subviolacea	P	19	33
T. subviolacea	F	11
T. subviolacea	R	3
T. subviolacea	C	0

## Sheet: Sheet2
T. cirrhifera	T. ionosma	T. lanceolaria	T. latisepala	T. orchidea	T. philippinensis	T. subviolacea
59	59	59	59	59	54	54
51	48	51	51	51	59	59
48	48	48	48	48	46	48
48	48	48	48	48	40	48
48	48	48	48	48	49	48
48	49	48	48	48	43	48
49	46	49	49	49	41	49
43	36	43	43	43	41	46
46	36	46	46	46	41	43
47	33	47	47	47	41	39
36	33	37	36	36	36	39
40	39	36	40	40	33	38
39	39	40	39	39	38	30
39	38	39	39	39	39	32
37	31	39	37	37	39	31
30	36	37	30	30	30	33
33	35	30	33	33	33	33
33	35	33	33	33	31	31
33	35	33	30	33	33	31
30	37	33	31	30	30	33
31	31	30	31	31	30	30
31	33	31	31	31	30	30
31	32	31	33	31	32	30
33	31	31	30	33	31	30
30	33	33	30	30	31	32
30	33	30	30	30	31	31
30	30	30	30	30	31	31
30	30	30	30	30	31	31
30	30	30	32	32	31	31
32	30	30	31	31	30	31
31	32	32	31	31	30	31
31	32	31	31	31	30	30
31	32	31	31	31	30	30
31	32	31	30	30	30
30	31	31	30	30	30
30	31	31	30	30
30	31	30	30	30
30	31	30	30
30	31	30
30	31	30
	30
	30
	30
	30
	30
	30
