# Supplementary material for: Characteristics and Comparative Analysis of Seven Complete Plastomes of Trichoglottis s.l. (Aeridinae, Orchidaceae)
Source: Int J Mol Sci. 2023 Sep 26;24(19):14544. doi: 10.3390/ijms241914544 (PMC10572978; doi:10.3390/ijms241914544)
Supplement: Supplementary file 1 [file ijms-24-14544-s001.zip › Supplementary Table S4.xlsx]

## Sheet: Sheet1
	T. cirrhifera	T. ionosma	T. lanceolaria	T. latisepala	T. orchidea	T. philippinensis	T. subviolacea
UAA	1.412	1.412	1.412	1.412	1.412	1.456	1.412	MAX	1.894
UAG	0.794	0.794	0.794	0.794	0.794	0.794	0.794	MIN	0.346
UGA	0.794	0.794	0.794	0.794	0.794	0.75	0.794
GCA	1.226	1.227	1.226	1.226	1.226	1.236	1.236
GCC	0.526	0.527	0.526	0.526	0.526	0.53	0.524
GCG	0.357	0.358	0.357	0.357	0.357	0.353	0.346
GCU	1.89	1.888	1.89	1.89	1.89	1.881	1.894
UGC	0.531	0.519	0.528	0.531	0.528	0.528	0.533
UGU	1.469	1.481	1.472	1.469	1.472	1.472	1.467
GAC	0.353	0.351	0.353	0.353	0.353	0.35	0.348
GAU	1.647	1.649	1.647	1.647	1.647	1.65	1.652
GAA	1.526	1.524	1.527	1.525	1.527	1.527	1.523
GAG	0.474	0.476	0.473	0.475	0.473	0.473	0.477
UUC	0.696	0.69	0.697	0.697	0.697	0.691	0.692
UUU	1.304	1.31	1.303	1.303	1.303	1.309	1.308
GGA	1.577	1.572	1.57	1.572	1.57	1.577	1.577
GGC	0.389	0.394	0.389	0.389	0.389	0.395	0.391
GGG	0.676	0.671	0.675	0.68	0.675	0.673	0.668
GGU	1.358	1.363	1.366	1.359	1.366	1.355	1.364
CAC	0.429	0.413	0.425	0.425	0.428	0.42	0.42
CAU	1.571	1.587	1.575	1.575	1.572	1.58	1.58
AUA	0.905	0.896	0.9	0.9	0.899	0.898	0.895
AUC	0.593	0.606	0.594	0.594	0.594	0.599	0.603
AUU	1.503	1.498	1.506	1.506	1.506	1.504	1.502
AAA	1.48	1.481	1.477	1.479	1.477	1.481	1.485
AAG	0.52	0.519	0.523	0.521	0.523	0.519	0.515
CUA	1.128	1.125	1.126	1.127	1.126	1.121	1.133
CUC	0.558	0.532	0.561	0.553	0.561	0.545	0.547
CUG	0.553	0.585	0.556	0.553	0.556	0.567	0.56
CUU	1.761	1.758	1.757	1.768	1.757	1.767	1.759
UUA	1.179	1.183	1.181	1.178	1.18	1.176	1.174
UUG	0.821	0.817	0.819	0.822	0.82	0.824	0.826
AUG	1	1	1	1	1	1	1
AAC	0.417	0.424	0.416	0.417	0.417	0.424	0.412
AAU	1.583	1.576	1.584	1.583	1.583	1.576	1.588
CCA	1.076	1.088	1.073	1.074	1.074	1.1	1.09
CCC	0.898	0.889	0.896	0.897	0.897	0.897	0.897
CCG	0.402	0.392	0.406	0.407	0.402	0.386	0.402
CCU	1.624	1.631	1.625	1.622	1.627	1.617	1.611
CAA	1.542	1.541	1.538	1.54	1.54	1.547	1.543
CAG	0.458	0.459	0.462	0.46	0.46	0.453	0.457
AGA	1.51	1.52	1.508	1.509	1.508	1.511	1.504
AGG	0.49	0.48	0.492	0.491	0.492	0.489	0.496
CGA	1.591	1.551	1.586	1.591	1.589	1.58	1.577
CGC	0.378	0.378	0.377	0.378	0.377	0.385	0.383
CGG	0.401	0.423	0.405	0.401	0.406	0.391	0.4
CGU	1.631	1.648	1.632	1.631	1.629	1.644	1.64
AGC	0.429	0.416	0.433	0.433	0.433	0.408	0.428
AGU	1.571	1.584	1.567	1.567	1.567	1.592	1.572
UCA	1.071	1.071	1.067	1.068	1.068	1.079	1.079
UCC	0.862	0.877	0.862	0.863	0.863	0.861	0.864
UCG	0.428	0.418	0.428	0.428	0.428	0.416	0.419
UCU	1.639	1.634	1.643	1.641	1.641	1.644	1.639
ACA	1.23	1.229	1.227	1.227	1.227	1.228	1.222
ACC	0.697	0.701	0.697	0.697	0.697	0.694	0.691
ACG	0.418	0.412	0.418	0.418	0.418	0.419	0.433
ACU	1.656	1.658	1.657	1.657	1.657	1.659	1.655
GUA	1.46	1.448	1.461	1.462	1.462	1.457	1.469
GUC	0.519	0.5	0.522	0.519	0.523	0.522	0.522
GUG	0.61	0.619	0.608	0.605	0.609	0.609	0.597
GUU	1.411	1.433	1.408	1.414	1.406	1.412	1.412
UGG	1	1	1	1	1	1	1
UAC	0.392	0.388	0.39	0.394	0.391	0.398	0.391
UAU	1.608	1.612	1.61	1.606	1.609	1.602	1.609

## Sheet: T. cirrhifera
Codon	AA	ObsFreq	RSCU
UAA	*	32	1.412
UAG	*	18	0.794
UGA	*	18	0.794
GCA	A	319	1.226
GCC	A	137	0.526
GCG	A	93	0.357
GCU	A	492	1.89
UGC	C	56	0.531
UGU	C	155	1.469
GAC	D	138	0.353
GAU	D	643	1.647
GAA	E	831	1.526
GAG	E	258	0.474
UUC	F	371	0.696
UUU	F	695	1.304
GGA	G	511	1.577
GGC	G	126	0.389
GGG	G	219	0.676
GGU	G	440	1.358
CAC	H	106	0.429
CAU	H	388	1.571
AUA	I	490	0.905
AUC	I	321	0.593
AUU	I	814	1.503
AAA	K	835	1.48
AAG	K	293	0.52
CUA	L	257	1.128
CUC	L	127	0.558
CUG	L	126	0.553
CUU	L	401	1.761
UUA	L	615	1.179
UUG	L	428	0.821
AUG	M	433	1
AAC	N	192	0.417
AAU	N	729	1.583
CCA	P	206	1.076
CCC	P	172	0.898
CCG	P	77	0.402
CCU	P	311	1.624
CAA	Q	556	1.542
CAG	Q	165	0.458
AGA	R	385	1.51
AGG	R	125	0.49
CGA	R	278	1.591
CGC	R	66	0.378
CGG	R	70	0.401
CGU	R	285	1.631
AGC	S	83	0.429
AGU	S	304	1.571
UCA	S	288	1.071
UCC	S	232	0.862
UCG	S	115	0.428
UCU	S	441	1.639
ACA	T	300	1.23
ACC	T	170	0.697
ACG	T	102	0.418
ACU	T	404	1.656
GUA	V	388	1.46
GUC	V	138	0.519
GUG	V	162	0.61
GUU	V	375	1.411
UGG	W	345	1
UAC	Y	134	0.392
UAU	Y	550	1.608
	Total	19334

## Sheet: T. ionosma
Codon	AA	ObsFreq	RSCU
UAA	*	32	1.412
UAG	*	18	0.794
UGA	*	18	0.794
GCA	A	319	1.227
GCC	A	137	0.527
GCG	A	93	0.358
GCU	A	491	1.888
UGC	C	55	0.519
UGU	C	157	1.481
GAC	D	138	0.351
GAU	D	648	1.649
GAA	E	830	1.524
GAG	E	259	0.476
UUC	F	369	0.69
UUU	F	700	1.31
GGA	G	511	1.572
GGC	G	128	0.394
GGG	G	218	0.671
GGU	G	443	1.363
CAC	H	102	0.413
CAU	H	392	1.587
AUA	I	485	0.896
AUC	I	328	0.606
AUU	I	811	1.498
AAA	K	839	1.481
AAG	K	294	0.519
CUA	L	256	1.125
CUC	L	121	0.532
CUG	L	133	0.585
CUU	L	400	1.758
UUA	L	614	1.183
UUG	L	424	0.817
AUG	M	435	1
AAC	N	196	0.424
AAU	N	729	1.576
CCA	P	208	1.088
CCC	P	170	0.889
CCG	P	75	0.392
CCU	P	312	1.631
CAA	Q	557	1.541
CAG	Q	166	0.459
AGA	R	389	1.52
AGG	R	123	0.48
CGA	R	271	1.551
CGC	R	66	0.378
CGG	R	74	0.423
CGU	R	288	1.648
AGC	S	80	0.416
AGU	S	305	1.584
UCA	S	287	1.071
UCC	S	235	0.877
UCG	S	112	0.418
UCU	S	438	1.634
ACA	T	298	1.229
ACC	T	170	0.701
ACG	T	100	0.412
ACU	T	402	1.658
GUA	V	388	1.448
GUC	V	134	0.5
GUG	V	166	0.619
GUU	V	384	1.433
UGG	W	344	1
UAC	Y	133	0.388
UAU	Y	553	1.612
	Total	19351

## Sheet: T. lanceolaria
Codon	AA	ObsFreq	RSCU
UAA	*	32	1.412
UAG	*	18	0.794
UGA	*	18	0.794
GCA	A	319	1.226
GCC	A	137	0.526
GCG	A	93	0.357
GCU	A	492	1.89
UGC	C	56	0.528
UGU	C	156	1.472
GAC	D	138	0.353
GAU	D	644	1.647
GAA	E	829	1.527
GAG	E	257	0.473
UUC	F	372	0.697
UUU	F	696	1.303
GGA	G	509	1.57
GGC	G	126	0.389
GGG	G	219	0.675
GGU	G	443	1.366
CAC	H	105	0.425
CAU	H	389	1.575
AUA	I	486	0.9
AUC	I	321	0.594
AUU	I	813	1.506
AAA	K	835	1.477
AAG	K	296	0.523
CUA	L	257	1.126
CUC	L	128	0.561
CUG	L	127	0.556
CUU	L	401	1.757
UUA	L	617	1.181
UUG	L	428	0.819
AUG	M	434	1
AAC	N	193	0.416
AAU	N	736	1.584
CCA	P	206	1.073
CCC	P	172	0.896
CCG	P	78	0.406
CCU	P	312	1.625
CAA	Q	553	1.538
CAG	Q	166	0.462
AGA	R	386	1.508
AGG	R	126	0.492
CGA	R	278	1.586
CGC	R	66	0.377
CGG	R	71	0.405
CGU	R	286	1.632
AGC	S	84	0.433
AGU	S	304	1.567
UCA	S	287	1.067
UCC	S	232	0.862
UCG	S	115	0.428
UCU	S	442	1.643
ACA	T	299	1.227
ACC	T	170	0.697
ACG	T	102	0.418
ACU	T	404	1.657
GUA	V	389	1.461
GUC	V	139	0.522
GUG	V	162	0.608
GUU	V	375	1.408
UGG	W	345	1
UAC	Y	133	0.39
UAU	Y	549	1.61
	Total	19351

## Sheet: T. latisepala
Codon	AA	ObsFreq	RSCU
UAA	*	32	1.412
UAG	*	18	0.794
UGA	*	18	0.794
GCA	A	319	1.226
GCC	A	137	0.526
GCG	A	93	0.357
GCU	A	492	1.89
UGC	C	56	0.531
UGU	C	155	1.469
GAC	D	138	0.353
GAU	D	644	1.647
GAA	E	829	1.525
GAG	E	258	0.475
UUC	F	371	0.697
UUU	F	693	1.303
GGA	G	509	1.572
GGC	G	126	0.389
GGG	G	220	0.68
GGU	G	440	1.359
CAC	H	105	0.425
CAU	H	389	1.575
AUA	I	486	0.9
AUC	I	321	0.594
AUU	I	813	1.506
AAA	K	831	1.479
AAG	K	293	0.521
CUA	L	257	1.127
CUC	L	126	0.553
CUG	L	126	0.553
CUU	L	403	1.768
UUA	L	615	1.178
UUG	L	429	0.822
AUG	M	434	1
AAC	N	192	0.417
AAU	N	729	1.583
CCA	P	206	1.074
CCC	P	172	0.897
CCG	P	78	0.407
CCU	P	311	1.622
CAA	Q	553	1.54
CAG	Q	165	0.46
AGA	R	384	1.509
AGG	R	125	0.491
CGA	R	278	1.591
CGC	R	66	0.378
CGG	R	70	0.401
CGU	R	285	1.631
AGC	S	84	0.433
AGU	S	304	1.567
UCA	S	287	1.068
UCC	S	232	0.863
UCG	S	115	0.428
UCU	S	441	1.641
ACA	T	299	1.227
ACC	T	170	0.697
ACG	T	102	0.418
ACU	T	404	1.657
GUA	V	389	1.462
GUC	V	138	0.519
GUG	V	161	0.605
GUU	V	376	1.414
UGG	W	345	1
UAC	Y	134	0.394
UAU	Y	547	1.606
	Total	19318

## Sheet: T. orchidea
Codon	AA	ObsFreq	RSCU
UAA	*	32	1.412
UAG	*	18	0.794
UGA	*	18	0.794
GCA	A	319	1.226
GCC	A	137	0.526
GCG	A	93	0.357
GCU	A	492	1.89
UGC	C	56	0.528
UGU	C	156	1.472
GAC	D	138	0.353
GAU	D	644	1.647
GAA	E	829	1.527
GAG	E	257	0.473
UUC	F	372	0.697
UUU	F	696	1.303
GGA	G	509	1.57
GGC	G	126	0.389
GGG	G	219	0.675
GGU	G	443	1.366
CAC	H	106	0.428
CAU	H	389	1.572
AUA	I	486	0.899
AUC	I	321	0.594
AUU	I	814	1.506
AAA	K	835	1.477
AAG	K	296	0.523
CUA	L	257	1.126
CUC	L	128	0.561
CUG	L	127	0.556
CUU	L	401	1.757
UUA	L	616	1.18
UUG	L	428	0.82
AUG	M	434	1
AAC	N	193	0.417
AAU	N	733	1.583
CCA	P	206	1.074
CCC	P	172	0.897
CCG	P	77	0.402
CCU	P	312	1.627
CAA	Q	553	1.54
CAG	Q	165	0.46
AGA	R	386	1.508
AGG	R	126	0.492
CGA	R	278	1.589
CGC	R	66	0.377
CGG	R	71	0.406
CGU	R	285	1.629
AGC	S	84	0.433
AGU	S	304	1.567
UCA	S	287	1.068
UCC	S	232	0.863
UCG	S	115	0.428
UCU	S	441	1.641
ACA	T	299	1.227
ACC	T	170	0.697
ACG	T	102	0.418
ACU	T	404	1.657
GUA	V	389	1.462
GUC	V	139	0.523
GUG	V	162	0.609
GUU	V	374	1.406
UGG	W	345	1
UAC	Y	133	0.391
UAU	Y	548	1.609
	Total	19343

## Sheet: T. philippinensis
Codon	AA	ObsFreq	RSCU
UAA	*	33	1.456
UAG	*	18	0.794
UGA	*	17	0.75
GCA	A	322	1.236
GCC	A	138	0.53
GCG	A	92	0.353
GCU	A	490	1.881
UGC	C	56	0.528
UGU	C	156	1.472
GAC	D	137	0.35
GAU	D	645	1.65
GAA	E	827	1.527
GAG	E	256	0.473
UUC	F	368	0.691
UUU	F	697	1.309
GGA	G	511	1.577
GGC	G	128	0.395
GGG	G	218	0.673
GGU	G	439	1.355
CAC	H	103	0.42
CAU	H	387	1.58
AUA	I	486	0.898
AUC	I	324	0.599
AUU	I	814	1.504
AAA	K	828	1.481
AAG	K	290	0.519
CUA	L	255	1.121
CUC	L	124	0.545
CUG	L	129	0.567
CUU	L	402	1.767
UUA	L	610	1.176
UUG	L	427	0.824
AUG	M	435	1
AAC	N	194	0.424
AAU	N	721	1.576
CCA	P	211	1.1
CCC	P	172	0.897
CCG	P	74	0.386
CCU	P	310	1.617
CAA	Q	553	1.547
CAG	Q	162	0.453
AGA	R	389	1.511
AGG	R	126	0.489
CGA	R	275	1.58
CGC	R	67	0.385
CGG	R	68	0.391
CGU	R	286	1.644
AGC	S	79	0.408
AGU	S	308	1.592
UCA	S	288	1.079
UCC	S	230	0.861
UCG	S	111	0.416
UCU	S	439	1.644
ACA	T	299	1.228
ACC	T	169	0.694
ACG	T	102	0.419
ACU	T	404	1.659
GUA	V	385	1.457
GUC	V	138	0.522
GUG	V	161	0.609
GUU	V	373	1.412
UGG	W	345	1
UAC	Y	136	0.398
UAU	Y	548	1.602
	Total	19285

## Sheet: T. subviolacea
Codon	AA	ObsFreq	RSCU
UAA	*	32	1.412
UAG	*	18	0.794
UGA	*	18	0.794
GCA	A	321	1.236
GCC	A	136	0.524
GCG	A	90	0.346
GCU	A	492	1.894
UGC	C	56	0.533
UGU	C	154	1.467
GAC	D	136	0.348
GAU	D	645	1.652
GAA	E	828	1.523
GAG	E	259	0.477
UUC	F	369	0.692
UUU	F	697	1.308
GGA	G	512	1.577
GGC	G	127	0.391
GGG	G	217	0.668
GGU	G	443	1.364
CAC	H	103	0.42
CAU	H	388	1.58
AUA	I	484	0.895
AUC	I	326	0.603
AUU	I	812	1.502
AAA	K	839	1.485
AAG	K	291	0.515
CUA	L	259	1.133
CUC	L	125	0.547
CUG	L	128	0.56
CUU	L	402	1.759
UUA	L	613	1.174
UUG	L	431	0.826
AUG	M	432	1
AAC	N	190	0.412
AAU	N	733	1.588
CCA	P	209	1.09
CCC	P	172	0.897
CCG	P	77	0.402
CCU	P	309	1.611
CAA	Q	554	1.543
CAG	Q	164	0.457
AGA	R	382	1.504
AGG	R	126	0.496
CGA	R	276	1.577
CGC	R	67	0.383
CGG	R	70	0.4
CGU	R	287	1.64
AGC	S	83	0.428
AGU	S	305	1.572
UCA	S	291	1.079
UCC	S	233	0.864
UCG	S	113	0.419
UCU	S	442	1.639
ACA	T	299	1.222
ACC	T	169	0.691
ACG	T	106	0.433
ACU	T	405	1.655
GUA	V	391	1.469
GUC	V	139	0.522
GUG	V	159	0.597
GUU	V	376	1.412
UGG	W	345	1
UAC	Y	134	0.391
UAU	Y	552	1.609
	Total	19341
