# Supplementary material for: Characteristics and Comparative Analysis of Seven Complete Plastomes of Trichoglottis s.l. (Aeridinae, Orchidaceae)
Source: Int J Mol Sci. 2023 Sep 26;24(19):14544. doi: 10.3390/ijms241914544 (PMC10572978; doi:10.3390/ijms241914544)
Supplement: Supplementary file 1 [file ijms-24-14544-s001.zip › Supplementary Table S5.xlsx]

## Sheet: Sheet1
Window	Midpoint	Pi	Theta	S	Pi	Region
1-113	50	0.01524	0.01633	4	0.00524704	LSC
26-138	83	0.0181	0.02041	5	0.0105767	SSC
51-163	113	0.00857	0.01224	3	0.00102964	IR
86-188	138	0.00857	0.01224	3
114-213	163	0.00571	0.00816	2
139-238	188	0.00286	0.00408	1
164-263	213	0	0	0
189-288	238	0	0	0
214-313	263	0	0	0
239-338	288	0	0	0
264-363	313	0	0	0
289-388	338	0	0	0
314-413	363	0	0	0
339-438	388	0.00286	0.00408	1
364-463	413	0.00286	0.00408	1
389-488	438	0.00286	0.00408	1
414-513	463	0.00286	0.00408	1
439-538	488	0	0	0
464-563	513	0	0	0
489-588	538	0	0	0
514-613	563	0	0	0
539-638	588	0	0	0
564-663	613	0	0	0
589-688	638	0	0	0
614-713	663	0	0	0
639-738	688	0	0	0
664-763	713	0	0	0
689-788	738	0	0	0
714-813	763	0	0	0
739-838	788	0	0	0
764-863	813	0.00286	0.00408	1
789-888	838	0.00571	0.00816	2
814-913	863	0.00571	0.00816	2
839-938	888	0.00571	0.00816	2
864-963	913	0.00286	0.00408	1
889-988	938	0	0	0
914-1013	963	0	0	0
939-1038	988	0	0	0
964-1063	1013	0	0	0
989-1088	1038	0.00571	0.00816	2
1014-1113	1063	0.01048	0.01224	3
1039-1138	1088	0.01048	0.01224	3
1064-1163	1113	0.01333	0.01633	4
1089-1188	1138	0.00762	0.00816	2
1114-1213	1163	0.00286	0.00408	1
1139-1238	1188	0.00286	0.00408	1
1164-1263	1213	0.00286	0.00408	1
1189-1288	1238	0.00571	0.00816	2
1214-1313	1263	0.00571	0.00816	2
1239-1338	1288	0.00857	0.01224	3
1264-1363	1313	0.00571	0.00816	2
1289-1392	1338	0.01143	0.01633	4
1314-1417	1363	0.01429	0.02041	5
1339-1442	1392	0.01143	0.01633	4
1364-1467	1417	0.01143	0.01633	4
1393-1492	1442	0.00571	0.00816	2
1418-1517	1467	0.00286	0.00408	1
1443-1542	1492	0.00286	0.00408	1
1468-1589	1517	0.00286	0.00408	1
1493-1614	1542	0.00286	0.00408	1
1518-1639	1589	0.00571	0.00816	2
1565-1664	1614	0.01714	0.02449	6
1590-1689	1639	0.01714	0.02449	6
1615-1715	1664	0.01429	0.02041	5
1640-1740	1689	0.01714	0.02449	6
1665-1765	1715	0.00571	0.00816	2
1690-1790	1740	0.00571	0.00816	2
1716-1815	1765	0.00857	0.01224	3
1741-1840	1790	0.00286	0.00408	1
1766-1865	1815	0.00571	0.00816	2
1791-1890	1840	0.00571	0.00816	2
1816-1915	1865	0.00286	0.00408	1
1841-1940	1890	0.00286	0.00408	1
1866-1965	1915	0	0	0
1891-1990	1940	0	0	0
1916-2015	1965	0	0	0
1941-2040	1990	0	0	0
1966-2065	2015	0	0	0
1991-2090	2040	0.00286	0.00408	1
2016-2115	2065	0.00286	0.00408	1
2041-2140	2090	0.00571	0.00816	2
2066-2165	2115	0.00857	0.01224	3
2091-2190	2140	0.01333	0.01633	4
2116-2215	2165	0.01619	0.02041	5
2141-2240	2190	0.01905	0.02449	6
2166-2265	2215	0.01619	0.02041	5
2191-2290	2240	0.00857	0.01224	3
2216-2315	2265	0.01143	0.01633	4
2241-2340	2290	0.00571	0.00816	2
2266-2365	2315	0.00571	0.00816	2
2291-2390	2340	0.00571	0.00816	2
2316-2415	2365	0	0	0
2341-2440	2390	0	0	0
2366-2465	2415	0	0	0
2391-2490	2440	0	0	0
2416-2515	2465	0	0	0
2441-2540	2490	0.00476	0.00408	1
2466-2565	2515	0.00476	0.00408	1
2491-2590	2540	0.00476	0.00408	1
2516-2615	2565	0.00762	0.00816	2
2541-2640	2590	0.00286	0.00408	1
2566-2665	2615	0.00571	0.00816	2
2591-2690	2640	0.00571	0.00816	2
2616-2715	2665	0.00571	0.00816	2
2641-2740	2690	0.00571	0.00816	2
2666-2765	2715	0.00286	0.00408	1
2691-2790	2740	0.00286	0.00408	1
2716-2815	2765	0	0	0
2741-2840	2790	0.00571	0.00408	1
2766-2865	2815	0.00857	0.00816	2
2791-2890	2840	0.00857	0.00816	2
2816-2915	2865	0.01143	0.01224	3
2841-2940	2890	0.00571	0.00816	2
2866-2965	2915	0.00286	0.00408	1
2891-2990	2940	0.00571	0.00816	2
2916-3015	2965	0.00286	0.00408	1
2941-3040	2990	0.00857	0.01224	3
2966-3077	3015	0.00857	0.01224	3
2991-3102	3040	0.00571	0.00816	2
3016-3127	3077	0.00571	0.00816	2
3041-3152	3102	0.00571	0.00816	2
3078-3177	3127	0.01143	0.01224	3
3103-3202	3152	0.01143	0.01224	3
3128-3227	3177	0.01714	0.01633	4
3153-3252	3202	0.01143	0.00816	2
3178-3277	3227	0.00571	0.00408	1
3203-3302	3252	0.00571	0.00408	1
3228-3327	3277	0.00286	0.00408	1
3253-3352	3302	0.00286	0.00408	1
3278-3377	3327	0.00286	0.00408	1
3303-3402	3352	0.00286	0.00408	1
3328-3427	3377	0	0	0
3353-3452	3402	0.00857	0.01224	3
3378-3477	3427	0.00857	0.01224	3
3403-3532	3452	0.02286	0.03265	8
3428-3568	3477	0.02286	0.03265	8
3453-3593	3532	0.02	0.02857	7
3478-3633	3568	0.02	0.02857	7
3533-3658	3593	0.00857	0.01224	3
3569-3683	3633	0.01429	0.02041	5
3595-3722	3658	0.01429	0.02041	5
3634-3747	3683	0.01429	0.02041	5
3659-3772	3722	0.01143	0.01633	4
3684-3797	3747	0.00571	0.00816	2
3723-3822	3772	0.00286	0.00408	1
3748-3847	3797	0.00286	0.00408	1
3773-3872	3822	0.00571	0.00816	2
3798-3897	3847	0.00571	0.00816	2
3823-3922	3872	0.00857	0.00816	2
3848-3947	3897	0.00857	0.00816	2
3873-3975	3922	0.00571	0.00408	1
3898-4000	3947	0.00571	0.00408	1
3923-4025	3975	0	0	0
3948-4050	4000	0.00286	0.00408	1
3976-4075	4025	0.01048	0.01224	3
4001-4100	4050	0.01524	0.01633	4
4026-4125	4075	0.01524	0.01633	4
4051-4150	4100	0.0181	0.01633	4
4076-4175	4125	0.01333	0.01224	3
4101-4200	4150	0.00857	0.00816	2
4126-4225	4175	0.00857	0.00816	2
4151-4250	4200	0.00571	0.00816	2
4176-4275	4225	0.00286	0.00408	1
4201-4300	4250	0.00857	0.01224	3
4226-4325	4275	0.00857	0.01224	3
4251-4376	4300	0.00571	0.00816	2
4276-4406	4325	0.02	0.02857	7
4301-4431	4376	0.01714	0.02449	6
4326-4456	4406	0.01714	0.02449	6
4377-4481	4431	0.01714	0.02449	6
4407-4506	4456	0.00286	0.00408	1
4432-4531	4481	0.00286	0.00408	1
4457-4556	4506	0.00286	0.00408	1
4482-4581	4531	0.00286	0.00408	1
4507-4608	4556	0.00286	0.00408	1
4532-4633	4581	0.00286	0.00408	1
4557-4658	4608	0.00286	0.00408	1
4582-4698	4633	0.00286	0.00408	1
4609-4723	4658	0.00286	0.00408	1
4634-4748	4698	0.00571	0.00816	2
4659-4777	4723	0.01143	0.01633	4
4699-4802	4748	0.01143	0.01633	4
4724-4827	4777	0.0219	0.02449	6
4749-4868	4802	0.0219	0.02449	6
4778-4893	4827	0.0219	0.02041	5
4803-4918	4868	0.02476	0.02449	6
4828-4952	4893	0.01429	0.01633	4
4869-4977	4918	0.01143	0.01224	3
4894-5002	4952	0.00857	0.01224	3
4919-5027	4977	0.00571	0.00816	2
4953-5052	5002	0.00571	0.00816	2
4978-5077	5027	0.01143	0.01224	3
5003-5102	5052	0.00857	0.00816	2
5028-5127	5077	0.01381	0.01224	3
5053-5152	5102	0.01381	0.01224	3
5078-5177	5127	0.0081	0.00816	2
5103-5202	5152	0.0081	0.00816	2
5128-5227	5177	0.00286	0.00408	1
5153-5252	5202	0.00286	0.00408	1
5178-5277	5227	0	0	0
5203-5302	5252	0	0	0
5228-5328	5277	0.00286	0.00408	1
5253-5353	5302	0.00286	0.00408	1
5278-5378	5328	0.00286	0.00408	1
5303-5403	5353	0.00571	0.00816	2
5329-5444	5378	0.00286	0.00408	1
5354-5469	5403	0.00286	0.00408	1
5379-5503	5444	0.00286	0.00408	1
5413-5528	5469	0	0	0
5445-5553	5503	0	0	0
5470-5578	5528	0.00286	0.00408	1
5504-5603	5553	0.00571	0.00816	2
5529-5630	5578	0.00571	0.00816	2
5554-5655	5603	0.01048	0.01224	3
5579-5680	5630	0.00762	0.00816	2
5604-5705	5655	0.00476	0.00408	1
5631-5730	5680	0.00476	0.00408	1
5656-5755	5705	0	0	0
5681-5780	5730	0	0	0
5706-5805	5755	0.00571	0.00816	2
5731-5830	5780	0.00571	0.00816	2
5756-5855	5805	0.00571	0.00816	2
5781-5884	5830	0.00857	0.01224	3
5806-5909	5855	0.00857	0.01224	3
5831-5934	5884	0.01143	0.01633	4
5856-5959	5909	0.01905	0.02449	6
5885-5984	5934	0.01619	0.02041	5
5910-6009	5959	0.01048	0.01224	3
5935-6034	5984	0.01048	0.01224	3
5960-6085	6009	0.00857	0.00816	2
5985-6110	6034	0.01143	0.01224	3
6010-6135	6085	0.01143	0.01224	3
6035-6160	6110	0.00857	0.00816	2
6086-6185	6135	0.00286	0.00408	1
6111-6210	6160	0	0	0
6136-6235	6185	0	0	0
6161-6260	6210	0	0	0
6186-6285	6235	0.01143	0.00816	2
6211-6310	6260	0.01143	0.00816	2
6236-6335	6285	0.01143	0.00816	2
6261-6360	6310	0.01143	0.00816	2
6286-6386	6335	0.00857	0.00816	2
6311-6411	6360	0.01143	0.01224	3
6336-6436	6386	0.01619	0.01633	4
6361-6464	6411	0.0219	0.02041	5
6387-6489	6436	0.01333	0.01224	3
6412-6514	6464	0.01333	0.01224	3
6437-6539	6489	0.02	0.02041	5
6465-6564	6514	0.02	0.02449	6
6490-6594	6539	0.02	0.02449	6
6515-6619	6564	0.02286	0.02449	6
6540-6644	6594	0.01143	0.01224	3
6565-6669	6619	0.00857	0.00816	2
6595-6694	6644	0.00857	0.00816	2
6620-6719	6669	0.00571	0.00816	2
6645-6752	6694	0.00571	0.00816	2
6670-6777	6719	0.00286	0.00408	1
6695-6802	6752	0.00571	0.00816	2
6720-6827	6777	0.00286	0.00408	1
6753-6859	6802	0.00571	0.00816	2
6778-6884	6827	0.00857	0.01224	3
6803-6911	6859	0.00571	0.00816	2
6828-6936	6884	0.00857	0.01224	3
6860-6961	6911	0.00857	0.01224	3
6885-6986	6936	0.00571	0.00816	2
6912-7011	6961	0.00571	0.00816	2
6937-7036	6986	0.00286	0.00408	1
6962-7061	7011	0.01143	0.00816	2
6987-7087	7036	0.01143	0.00816	2
7012-7112	7061	0.01429	0.01224	3
7037-7137	7087	0.01429	0.01224	3
7062-7162	7112	0.00286	0.00408	1
7088-7187	7137	0.00286	0.00408	1
7113-7212	7162	0	0	0
7138-7237	7187	0	0	0
7163-7262	7212	0	0	0
7188-7287	7237	0.00286	0.00408	1
7213-7312	7262	0.00857	0.00816	2
7238-7345	7287	0.01143	0.01224	3
7263-7370	7312	0.01143	0.01224	3
7288-7395	7345	0.00857	0.00816	2
7313-7420	7370	0.00286	0.00408	1
7346-7445	7395	0	0	0
7371-7470	7420	0.00857	0.01224	3
7396-7495	7445	0.00857	0.01224	3
7421-7520	7470	0.01429	0.02041	5
7446-7545	7495	0.01429	0.02041	5
7471-7570	7520	0.00857	0.01224	3
7496-7595	7545	0.00857	0.01224	3
7521-7620	7570	0.00286	0.00408	1
7546-7645	7595	0.00286	0.00408	1
7571-7670	7620	0.00286	0.00408	1
7596-7695	7645	0.00286	0.00408	1
7621-7720	7670	0.00762	0.00816	2
7646-7745	7695	0.01333	0.01224	3
7671-7770	7720	0.01048	0.00816	2
7696-7795	7745	0.01048	0.00816	2
7721-7826	7770	0.00571	0.00408	1
7746-7852	7795	0.00476	0.00408	1
7771-7877	7826	0.01048	0.00816	2
7796-7902	7852	0.01048	0.00816	2
7827-7927	7877	0.01619	0.01224	3
7853-7952	7902	0.01429	0.01224	3
7878-7977	7927	0.01429	0.01633	4
7903-8002	7952	0.02	0.02041	5
7928-8027	7977	0.02381	0.02449	6
7953-8052	8002	0.02381	0.02449	6
7978-8077	8027	0.0181	0.01633	4
8003-8102	8052	0.01238	0.01224	3
8028-8127	8077	0.00571	0.00816	2
8053-8152	8102	0.00286	0.00408	1
8078-8179	8127	0.00286	0.00408	1
8103-8204	8152	0.00286	0.00408	1
8128-8230	8179	0	0	0
8153-8255	8204	0	0	0
8180-8280	8230	0	0	0
8205-8305	8255	0	0	0
8231-8330	8280	0	0	0
8256-8355	8305	0.00286	0.00408	1
8281-8380	8330	0.00571	0.00816	2
8306-8405	8355	0.00571	0.00816	2
8331-8439	8380	0.00857	0.01224	3
8356-8464	8405	0.00571	0.00816	2
8381-8489	8439	0.00286	0.00408	1
8406-8514	8464	0.00762	0.00816	2
8440-8544	8489	0.00762	0.00816	2
8465-8569	8514	0.00762	0.00816	2
8490-8594	8544	0.00762	0.00816	2
8515-8619	8569	0.00286	0.00408	1
8545-8646	8594	0.00286	0.00408	1
8570-8671	8619	0.00571	0.00816	2
8595-8696	8646	0.01143	0.01633	4
8620-8721	8671	0.01143	0.01633	4
8647-8746	8696	0.00857	0.01224	3
8672-8771	8721	0.00857	0.01224	3
8697-8796	8746	0.01143	0.01224	3
8722-8821	8771	0.01143	0.01224	3
8747-8846	8796	0.01143	0.01224	3
8772-8881	8821	0.00857	0.00816	2
8797-8906	8846	0	0	0
8822-8931	8881	0	0	0
8847-8956	8906	0.00857	0.01224	3
8882-9186	8931	0.01619	0.02041	5
8907-9211	8956	0.06524	0.06122	15
8932-9259	9186	0.07	0.06531	16
8957-9284	9211	0.06143	0.05306	13
9187-9321	9259	0.05667	0.04898	12
9212-9346	9284	0.01333	0.01633	4
9260-9371	9321	0.00857	0.01224	3
9285-9396	9346	0.00857	0.01224	3
9322-9425	9371	0.01143	0.01224	3
9347-9469	9396	0.01143	0.01224	3
9372-9496	9425	0.01143	0.01224	3
9397-9521	9469	0.02286	0.02857	7
9426-9546	9496	0.02286	0.03265	8
9470-9571	9521	0.02	0.02857	7
9497-9596	9546	0.02857	0.03673	9
9522-9622	9571	0.02	0.02449	6
9547-9647	9596	0.02	0.02041	5
9572-9672	9622	0.01714	0.01633	4
9597-9697	9647	0.01143	0.01224	3
9623-9722	9672	0.01333	0.01224	3
9648-9747	9697	0.01048	0.01224	3
9673-9772	9722	0.02095	0.02041	5
9698-9797	9747	0.0181	0.01633	4
9723-9825	9772	0.0219	0.02041	5
9748-9850	9797	0.01905	0.01633	4
9773-9875	9825	0.00857	0.00816	2
9798-9900	9850	0.00857	0.00816	2
9826-9925	9875	0	0	0
9851-9951	9900	0	0	0
9876-9976	9925	0	0	0
9901-10001	9951	0.00286	0.00408	1
9926-10027	9976	0.00286	0.00408	1
9952-10052	10001	0.00286	0.00408	1
9977-10077	10027	0.01714	0.02041	5
10002-10103	10052	0.01429	0.01633	4
10028-10128	10077	0.01905	0.02041	5
10053-10153	10103	0.0219	0.02449	6
10078-10178	10128	0.0219	0.02449	6
10104-10203	10153	0.02476	0.02857	7
10129-10228	10178	0.02	0.02449	6
10154-10253	10203	0.02	0.02449	6
10179-10278	10228	0.00571	0.00816	2
10204-10303	10253	0.00571	0.00816	2
10229-10328	10278	0.00571	0.00816	2
10254-10353	10303	0.00286	0.00408	1
10279-10378	10328	0.00286	0.00408	1
10304-10404	10353	0	0	0
10329-10429	10378	0	0	0
10354-10454	10404	0.00571	0.00408	1
10379-10480	10429	0.00571	0.00408	1
10405-10505	10454	0.00571	0.00408	1
10430-10530	10480	0.00571	0.00408	1
10455-10556	10505	0	0	0
10481-10589	10530	0.00286	0.00408	1
10506-10614	10556	0.00286	0.00408	1
10531-10639	10589	0.00286	0.00408	1
10557-10664	10614	0.00286	0.00408	1
10590-10689	10639	0	0	0
10615-10714	10664	0	0	0
10640-10739	10689	0.00286	0.00408	1
10665-10764	10714	0.00286	0.00408	1
10690-10789	10739	0.00762	0.00816	2
10715-10821	10764	0.01619	0.02041	5
10740-10846	10789	0.01619	0.02041	5
10765-10871	10821	0.01619	0.02041	5
10796-10896	10846	0.01143	0.01633	4
10822-10921	10871	0.00286	0.00408	1
10847-10954	10896	0.01143	0.01633	4
10872-10986	10921	0.01143	0.01633	4
10897-11016	10954	0.01429	0.02041	5
10922-11041	10986	0.01429	0.02041	5
10955-11096	11016	0.00762	0.00816	2
10987-11121	11041	0.00762	0.00816	2
11017-11146	11096	0.00476	0.00408	1
11042-11171	11121	0.00476	0.00408	1
11097-11196	11146	0.00286	0.00408	1
11122-11221	11171	0.00286	0.00408	1
11147-11246	11196	0.00286	0.00408	1
11172-11271	11221	0.00286	0.00408	1
11197-11296	11246	0	0	0
11222-11321	11271	0	0	0
11247-11346	11296	0.00286	0.00408	1
11272-11371	11321	0.00286	0.00408	1
11297-11396	11346	0.00286	0.00408	1
11322-11421	11371	0.00286	0.00408	1
11347-11446	11396	0	0	0
11372-11471	11421	0.00571	0.00408	1
11397-11496	11446	0.00571	0.00408	1
11422-11521	11471	0.00571	0.00408	1
11447-11546	11496	0.00571	0.00408	1
11472-11571	11521	0	0	0
11497-11596	11546	0	0	0
11522-11621	11571	0	0	0
11547-11646	11596	0	0	0
11572-11671	11621	0	0	0
11597-11696	11646	0.00286	0.00408	1
11622-11721	11671	0.00286	0.00408	1
11647-11746	11696	0.00286	0.00408	1
11672-11771	11721	0.00286	0.00408	1
11697-11796	11746	0	0	0
11722-11821	11771	0	0	0
11747-11846	11796	0.00286	0.00408	1
11772-11871	11821	0.00286	0.00408	1
11797-11896	11846	0.00286	0.00408	1
11822-11921	11871	0.00571	0.00816	2
11847-11946	11896	0.00286	0.00408	1
11872-11971	11921	0.00286	0.00408	1
11897-11996	11946	0.00571	0.00816	2
11922-12021	11971	0.00571	0.00816	2
11947-12046	11996	0.00571	0.00816	2
11972-12071	12021	0.00571	0.00816	2
11997-12096	12046	0.00286	0.00408	1
12022-12121	12071	0	0	0
12047-12146	12096	0	0	0
12072-12171	12121	0	0	0
12097-12196	12146	0.00286	0.00408	1
12122-12221	12171	0.00286	0.00408	1
12147-12246	12196	0.00286	0.00408	1
12172-12271	12221	0.00286	0.00408	1
12197-12296	12246	0	0	0
12222-12321	12271	0	0	0
12247-12346	12296	0	0	0
12272-12371	12321	0.00286	0.00408	1
12297-12396	12346	0.00571	0.00816	2
12322-12421	12371	0.00857	0.01224	3
12347-12446	12396	0.00857	0.01224	3
12372-12471	12421	0.00571	0.00816	2
12397-12496	12446	0.00286	0.00408	1
12422-12521	12471	0	0	0
12447-12546	12496	0.00476	0.00408	1
12472-12571	12521	0.00476	0.00408	1
12497-12596	12546	0.00476	0.00408	1
12522-12621	12571	0.00476	0.00408	1
12547-12646	12596	0	0	0
12572-12671	12621	0.00286	0.00408	1
12597-12696	12646	0.00286	0.00408	1
12622-12721	12671	0.00286	0.00408	1
12647-12746	12696	0.00286	0.00408	1
12672-12771	12721	0	0	0
12697-12796	12746	0	0	0
12722-12821	12771	0	0	0
12747-12846	12796	0	0	0
12772-12871	12821	0	0	0
12797-12896	12846	0	0	0
12822-12921	12871	0.00286	0.00408	1
12847-12946	12896	0.00857	0.01224	3
12872-12971	12921	0.00857	0.01224	3
12897-12996	12946	0.00857	0.01224	3
12922-13021	12971	0.00571	0.00816	2
12947-13046	12996	0	0	0
12972-13071	13021	0.00286	0.00408	1
12997-13096	13046	0.00286	0.00408	1
13022-13121	13071	0.00286	0.00408	1
13047-13146	13096	0.00286	0.00408	1
13072-13171	13121	0	0	0
13097-13196	13146	0	0	0
13122-13221	13171	0	0	0
13147-13246	13196	0.00476	0.00408	1
13172-13271	13221	0.00476	0.00408	1
13197-13296	13246	0.00476	0.00408	1
13222-13321	13271	0.00952	0.00816	2
13247-13346	13296	0.00476	0.00408	1
13272-13371	13321	0.00476	0.00408	1
13297-13396	13346	0.00762	0.00816	2
13322-13491	13371	0.00286	0.00408	1
13347-13516	13396	0.00286	0.00408	1
13372-13541	13491	0.00286	0.00408	1
13397-13566	13516	0.00286	0.00408	1
13492-13591	13541	0.00286	0.00408	1
13517-13617	13566	0.00286	0.00408	1
13542-13642	13591	0.00286	0.00408	1
13567-13667	13617	0.00286	0.00408	1
13592-13692	13642	0.00571	0.00816	2
13618-13717	13667	0.00571	0.00816	2
13643-13742	13692	0.00857	0.01224	3
13668-13768	13717	0.01714	0.02041	5
13693-13802	13742	0.01429	0.01633	4
13718-13827	13768	0.01429	0.01633	4
13743-13852	13802	0.01143	0.01224	3
13769-13877	13827	0	0	0
13803-13902	13852	0.00286	0.00408	1
13828-13927	13877	0.00286	0.00408	1
13853-13952	13902	0.00286	0.00408	1
13878-13977	13927	0.00286	0.00408	1
13903-14002	13952	0	0	0
13928-14034	13977	0.00571	0.00816	2
13953-14059	14002	0.00571	0.00816	2
13978-14084	14034	0.00857	0.01224	3
14003-14109	14059	0.00857	0.01224	3
14035-14134	14084	0.00286	0.00408	1
14060-14159	14109	0.00571	0.00816	2
14085-14184	14134	0.00286	0.00408	1
14110-14209	14159	0.00286	0.00408	1
14135-14234	14184	0.00857	0.00816	2
14160-14259	14209	0.00571	0.00408	1
14185-14284	14234	0.00571	0.00408	1
14210-14309	14259	0.00571	0.00408	1
14235-14334	14284	0.00286	0.00408	1
14260-14359	14309	0.00286	0.00408	1
14285-14384	14334	0.00857	0.00816	2
14310-14413	14359	0.01429	0.01633	4
14335-14438	14384	0.01143	0.01224	3
14360-14463	14413	0.01143	0.01224	3
14385-14488	14438	0.00857	0.01224	3
14414-14513	14463	0.00286	0.00408	1
14439-14538	14488	0.00286	0.00408	1
14464-14563	14513	0.00286	0.00408	1
14489-14588	14538	0	0	0
14514-14613	14563	0	0	0
14539-14638	14588	0	0	0
14564-14663	14613	0	0	0
14589-14688	14638	0.00286	0.00408	1
14614-14713	14663	0.00286	0.00408	1
14639-14738	14688	0.00286	0.00408	1
14664-14764	14713	0.00286	0.00408	1
14689-14789	14738	0.00286	0.00408	1
14714-14814	14764	0.00286	0.00408	1
14739-14839	14789	0.00286	0.00408	1
14765-14864	14814	0.00286	0.00408	1
14790-14889	14839	0.00524	0.00408	1
14815-14914	14864	0.00524	0.00408	1
14840-14939	14889	0.01476	0.01224	3
14865-14964	14914	0.01762	0.01633	4
14890-14989	14939	0.01238	0.01224	3
14915-15014	14964	0.0181	0.02041	5
14940-15039	14989	0.00857	0.01224	3
14965-15064	15014	0.00571	0.00816	2
14990-15089	15039	0.00857	0.01224	3
15015-15114	15064	0.00286	0.00408	1
15040-15173	15089	0.00571	0.00816	2
15065-15198	15114	0.00857	0.01224	3
15090-15223	15173	0.01619	0.01633	4
15115-15248	15198	0.01619	0.01633	4
15174-15273	15223	0.01619	0.01633	4
15199-15298	15248	0.01333	0.01224	3
15224-15323	15273	0.00286	0.00408	1
15249-15348	15298	0.00286	0.00408	1
15274-15373	15323	0	0	0
15299-15398	15348	0	0	0
15324-15423	15373	0	0	0
15349-15448	15398	0	0	0
15374-15473	15423	0	0	0
15399-15498	15448	0	0	0
15424-15523	15473	0.00286	0.00408	1
15449-15548	15498	0.00286	0.00408	1
15474-15573	15523	0.00286	0.00408	1
15499-15598	15548	0.00286	0.00408	1
15524-15623	15573	0	0	0
15549-15648	15598	0	0	0
15574-15673	15623	0	0	0
15599-15698	15648	0	0	0
15624-15723	15673	0.00571	0.00408	1
15649-15748	15698	0.00571	0.00408	1
15674-15773	15723	0.00571	0.00408	1
15699-15798	15748	0.00571	0.00408	1
15724-15823	15773	0	0	0
15749-15848	15798	0	0	0
15774-15873	15823	0.00286	0.00408	1
15799-15898	15848	0.00286	0.00408	1
15824-15923	15873	0.00286	0.00408	1
15849-15948	15898	0.00286	0.00408	1
15874-15973	15923	0	0	0
15899-15998	15948	0	0	0
15924-16023	15973	0	0	0
15949-16048	15998	0	0	0
15974-16073	16023	0	0	0
15999-16098	16048	0	0	0
16024-16123	16073	0.00762	0.00816	2
16049-16148	16098	0.00762	0.00816	2
16074-16179	16123	0.00762	0.00816	2
16099-16204	16148	0.01524	0.01633	4
16124-16231	16179	0.00762	0.00816	2
16149-16256	16204	0.00762	0.00816	2
16180-16281	16231	0.01048	0.01224	3
16205-16306	16256	0.00286	0.00408	1
16232-16331	16281	0.00286	0.00408	1
16257-16356	16306	0.00571	0.00816	2
16282-16381	16331	0.00571	0.00816	2
16307-16414	16356	0.00857	0.01224	3
16332-16439	16381	0.00857	0.01224	3
16357-16464	16414	0.00571	0.00816	2
16382-16489	16439	0.00286	0.00408	1
16415-16514	16464	0	0	0
16440-16539	16489	0	0	0
16465-16564	16514	0	0	0
16490-16589	16539	0	0	0
16515-16614	16564	0	0	0
16540-16639	16589	0	0	0
16565-16664	16614	0	0	0
16590-16689	16639	0	0	0
16615-16714	16664	0.00286	0.00408	1
16640-16739	16689	0.00286	0.00408	1
16665-16764	16714	0.01143	0.01224	3
16690-16789	16739	0.01143	0.01224	3
16715-16814	16764	0.00857	0.00816	2
16740-16839	16789	0.00857	0.00816	2
16765-16864	16814	0	0	0
16790-16889	16839	0	0	0
16815-16914	16864	0.00286	0.00408	1
16840-16939	16889	0.00286	0.00408	1
16865-16964	16914	0.00286	0.00408	1
16890-16989	16939	0.00286	0.00408	1
16915-17014	16964	0	0	0
16940-17039	16989	0	0	0
16965-17064	17014	0	0	0
16990-17089	17039	0	0	0
17015-17114	17064	0	0	0
17040-17143	17089	0.00286	0.00408	1
17065-17168	17114	0.00857	0.00816	2
17090-17193	17143	0.00857	0.00816	2
17115-17218	17168	0.01333	0.01224	3
17144-17243	17193	0.01048	0.00816	2
17169-17268	17218	0.00476	0.00408	1
17194-17293	17243	0.00476	0.00408	1
17219-17324	17268	0.00857	0.00816	2
17244-17349	17293	0.01429	0.01224	3
17269-17374	17324	0.01714	0.01633	4
17294-17399	17349	0.01714	0.01633	4
17325-17424	17374	0.00857	0.00816	2
17350-17449	17399	0.00286	0.00408	1
17375-17474	17424	0	0	0
17400-17499	17449	0	0	0
17425-17524	17474	0	0	0
17450-17549	17499	0	0	0
17475-17574	17524	0	0	0
17500-17599	17549	0	0	0
17525-17624	17574	0	0	0
17550-17649	17599	0	0	0
17575-17674	17624	0	0	0
17600-17699	17649	0.00571	0.00816	2
17625-17724	17674	0.00571	0.00816	2
17650-17749	17699	0.00571	0.00816	2
17675-17774	17724	0.01048	0.01224	3
17700-17799	17749	0.00476	0.00408	1
17725-17824	17774	0.00476	0.00408	1
17750-17849	17799	0.00476	0.00408	1
17775-17874	17824	0	0	0
17800-17899	17849	0	0	0
17825-17924	17874	0	0	0
17850-17949	17899	0	0	0
17875-17974	17924	0	0	0
17900-17999	17949	0	0	0
17925-18024	17974	0	0	0
17950-18049	17999	0	0	0
17975-18074	18024	0	0	0
18000-18099	18049	0.00286	0.00408	1
18025-18124	18074	0.00286	0.00408	1
18050-18149	18099	0.00571	0.00816	2
18075-18174	18124	0.00857	0.01224	3
18100-18199	18149	0.00571	0.00816	2
18125-18224	18174	0.01143	0.01633	4
18150-18249	18199	0.00857	0.01224	3
18175-18274	18224	0.00571	0.00816	2
18200-18299	18249	0.00571	0.00816	2
18225-18324	18274	0	0	0
18250-18349	18299	0	0	0
18275-18374	18324	0	0	0
18300-18399	18349	0.00476	0.00408	1
18325-18424	18374	0.00952	0.00816	2
18350-18449	18399	0.01238	0.01224	3
18375-18474	18424	0.01238	0.01224	3
18400-18499	18449	0.00762	0.00816	2
18425-18524	18474	0.00571	0.00816	2
18450-18549	18499	0.00571	0.00816	2
18475-18574	18524	0.00571	0.00816	2
18500-18599	18549	0.00571	0.00816	2
18525-18624	18574	0.00857	0.00816	2
18550-18649	18599	0.00571	0.00408	1
18575-18674	18624	0.00571	0.00408	1
18600-18699	18649	0.00857	0.00816	2
18625-18724	18674	0.01048	0.01224	3
18650-18749	18699	0.01333	0.01633	4
18675-18774	18724	0.01905	0.02449	6
18700-18799	18749	0.01619	0.02041	5
18725-18824	18774	0.00857	0.01224	3
18750-18849	18799	0.00571	0.00816	2
18775-18874	18824	0.00286	0.00408	1
18800-18899	18849	0.00286	0.00408	1
18825-18924	18874	0.00571	0.00816	2
18850-18949	18899	0.00571	0.00816	2
18875-18974	18924	0.00286	0.00408	1
18900-18999	18949	0.00571	0.00816	2
18925-19024	18974	0.00286	0.00408	1
18950-19049	18999	0.00762	0.00816	2
18975-19074	19024	0.01048	0.01224	3
19000-19099	19049	0.00762	0.00816	2
19025-19124	19074	0.00762	0.00816	2
19050-19149	19099	0.00286	0.00408	1
19075-19174	19124	0	0	0
19100-19199	19149	0	0	0
19125-19224	19174	0.00286	0.00408	1
19150-19249	19199	0.00571	0.00816	2
19175-19274	19224	0.00571	0.00816	2
19200-19299	19249	0.00857	0.01224	3
19225-19324	19274	0.00857	0.01224	3
19250-19349	19299	0.00857	0.01224	3
19275-19374	19324	0.01333	0.01633	4
19300-19399	19349	0.01333	0.01633	4
19325-19424	19374	0.01048	0.01224	3
19350-19449	19399	0.00762	0.00816	2
19375-19474	19424	0.00286	0.00408	1
19400-19499	19449	0	0	0
19425-19524	19474	0	0	0
19450-19549	19499	0	0	0
19475-19574	19524	0	0	0
19500-19599	19549	0	0	0
19525-19624	19574	0.00286	0.00408	1
19550-19649	19599	0.00286	0.00408	1
19575-19674	19624	0.00286	0.00408	1
19600-19699	19649	0.00286	0.00408	1
19625-19724	19674	0	0	0
19650-19749	19699	0.00286	0.00408	1
19675-19774	19724	0.00286	0.00408	1
19700-19799	19749	0.00762	0.00816	2
19725-19824	19774	0.01048	0.01224	3
19750-19849	19799	0.01238	0.01224	3
19775-19874	19824	0.01238	0.01224	3
19800-19899	19849	0.01048	0.01224	3
19825-19924	19874	0.00762	0.00816	2
19850-19949	19899	0.00857	0.01224	3
19875-19974	19924	0.00857	0.01224	3
19900-19999	19949	0.01143	0.01633	4
19925-20024	19974	0.01143	0.01633	4
19950-20049	19999	0.00571	0.00816	2
19975-20074	20024	0.00571	0.00816	2
20000-20099	20049	0.00571	0.00816	2
20025-20124	20074	0.00857	0.01224	3
20050-20149	20099	0.00857	0.01224	3
20075-20174	20124	0.00857	0.01224	3
20100-20199	20149	0.00571	0.00816	2
20125-20224	20174	0.00286	0.00408	1
20150-20249	20199	0.00286	0.00408	1
20175-20274	20224	0.00286	0.00408	1
20200-20299	20249	0.00571	0.00408	1
20225-20324	20274	0.00571	0.00408	1
20250-20349	20299	0.00571	0.00408	1
20275-20374	20324	0.01143	0.01224	3
20300-20399	20349	0.00571	0.00816	2
20325-20424	20374	0.00571	0.00816	2
20350-20449	20399	0.00571	0.00816	2
20375-20474	20424	0	0	0
20400-20499	20449	0	0	0
20425-20524	20474	0	0	0
20450-20549	20499	0	0	0
20475-20574	20524	0.00286	0.00408	1
20500-20599	20549	0.00571	0.00816	2
20525-20624	20574	0.00857	0.01224	3
20550-20649	20599	0.00857	0.01224	3
20575-20674	20624	0.00571	0.00816	2
20600-20699	20649	0.00286	0.00408	1
20625-20724	20674	0	0	0
20650-20749	20699	0.00571	0.00816	2
20675-20774	20724	0.01048	0.01224	3
20700-20799	20749	0.01048	0.01224	3
20725-20824	20774	0.01048	0.01224	3
20750-20849	20799	0.00476	0.00408	1
20775-20874	20824	0	0	0
20800-20899	20849	0	0	0
20825-20924	20874	0.00286	0.00408	1
20850-20949	20899	0.00571	0.00816	2
20875-20974	20924	0.00571	0.00816	2
20900-20999	20949	0.00571	0.00816	2
20925-21024	20974	0.00286	0.00408	1
20950-21049	20999	0	0	0
20975-21074	21024	0	0	0
21000-21099	21049	0.00476	0.00408	1
21025-21124	21074	0.00476	0.00408	1
21050-21149	21099	0.00476	0.00408	1
21075-21174	21124	0.00476	0.00408	1
21100-21199	21149	0	0	0
21125-21224	21174	0	0	0
21150-21249	21199	0	0	0
21175-21274	21224	0	0	0
21200-21299	21249	0	0	0
21225-21324	21274	0	0	0
21250-21349	21299	0	0	0
21275-21374	21324	0	0	0
21300-21399	21349	0	0	0
21325-21424	21374	0	0	0
21350-21449	21399	0	0	0
21375-21474	21424	0	0	0
21400-21499	21449	0	0	0
21425-21524	21474	0	0	0
21450-21549	21499	0.00286	0.00408	1
21475-21574	21524	0.00286	0.00408	1
21500-21599	21549	0.00286	0.00408	1
21525-21624	21574	0.00286	0.00408	1
21550-21649	21599	0.00286	0.00408	1
21575-21674	21624	0.00286	0.00408	1
21600-21699	21649	0.00571	0.00816	2
21625-21724	21674	0.01143	0.01633	4
21650-21749	21699	0.01143	0.01633	4
21675-21774	21724	0.01714	0.02449	6
21700-21799	21749	0.01714	0.02449	6
21725-21824	21774	0.01143	0.01633	4
21750-21849	21799	0.00857	0.01224	3
21775-21874	21824	0.00857	0.01224	3
21800-21899	21849	0.00571	0.00816	2
21825-21924	21874	0.00571	0.00816	2
21850-21949	21899	0.00571	0.00816	2
21875-21974	21924	0	0	0
21900-21999	21949	0	0	0
21925-22024	21974	0	0	0
21950-22049	21999	0	0	0
21975-22074	22024	0.00286	0.00408	1
22000-22099	22049	0.00286	0.00408	1
22025-22124	22074	0.00571	0.00816	2
22050-22149	22099	0.00571	0.00816	2
22075-22174	22124	0.00286	0.00408	1
22100-22199	22149	0.00286	0.00408	1
22125-22224	22174	0	0	0
22150-22249	22199	0	0	0
22175-22274	22224	0.00286	0.00408	1
22200-22299	22249	0.00286	0.00408	1
22225-22324	22274	0.00286	0.00408	1
22250-22349	22299	0.00286	0.00408	1
22275-22374	22324	0.00286	0.00408	1
22300-22399	22349	0.00286	0.00408	1
22325-22424	22374	0.00286	0.00408	1
22350-22449	22399	0.00286	0.00408	1
22375-22474	22424	0	0	0
22400-22499	22449	0.00286	0.00408	1
22425-22524	22474	0.00286	0.00408	1
22450-22549	22499	0.00571	0.00816	2
22475-22574	22524	0.00571	0.00816	2
22500-22599	22549	0.00286	0.00408	1
22525-22624	22574	0.00286	0.00408	1
22550-22649	22599	0.00286	0.00408	1
22575-22674	22624	0.00286	0.00408	1
22600-22699	22649	0.00286	0.00408	1
22625-22724	22674	0.00286	0.00408	1
22650-22749	22699	0	0	0
22675-22774	22724	0	0	0
22700-22799	22749	0	0	0
22725-22824	22774	0	0	0
22750-22849	22799	0	0	0
22775-22874	22824	0	0	0
22800-22899	22849	0	0	0
22825-22924	22874	0	0	0
22850-22949	22899	0	0	0
22875-22974	22924	0	0	0
22900-22999	22949	0	0	0
22925-23024	22974	0	0	0
22950-23049	22999	0	0	0
22975-23074	23024	0	0	0
23000-23099	23049	0	0	0
23025-23124	23074	0	0	0
23050-23149	23099	0	0	0
23075-23174	23124	0	0	0
23100-23199	23149	0	0	0
23125-23224	23174	0	0	0
23150-23249	23199	0	0	0
23175-23274	23224	0	0	0
23200-23299	23249	0	0	0
23225-23324	23274	0	0	0
23250-23349	23299	0	0	0
23275-23374	23324	0	0	0
23300-23399	23349	0	0	0
23325-23424	23374	0	0	0
23350-23449	23399	0	0	0
23375-23474	23424	0	0	0
23400-23499	23449	0.00286	0.00408	1
23425-23525	23474	0.00286	0.00408	1
23450-23550	23499	0.00571	0.00816	2
23475-23575	23525	0.01048	0.01224	3
23500-23600	23550	0.00762	0.00816	2
23526-23625	23575	0.00762	0.00816	2
23551-23652	23600	0.00476	0.00408	1
23576-23677	23625	0	0	0
23601-23702	23652	0	0	0
23626-23727	23677	0	0	0
23653-23752	23702	0	0	0
23678-23777	23727	0.00571	0.00816	2
23703-23802	23752	0.00571	0.00816	2
23728-23827	23777	0.00571	0.00816	2
23753-23852	23802	0.00571	0.00816	2
23778-23877	23827	0	0	0
23803-23902	23852	0	0	0
23828-23927	23877	0	0	0
23853-23952	23902	0	0	0
23878-23977	23927	0	0	0
23903-24002	23952	0	0	0
23928-24027	23977	0	0	0
23953-24052	24002	0	0	0
23978-24077	24027	0	0	0
24003-24102	24052	0	0	0
24028-24127	24077	0.00286	0.00408	1
24053-24152	24102	0.00286	0.00408	1
24078-24177	24127	0.00286	0.00408	1
24103-24202	24152	0.00286	0.00408	1
24128-24227	24177	0	0	0
24153-24252	24202	0	0	0
24178-24277	24227	0	0	0
24203-24302	24252	0	0	0
24228-24327	24277	0	0	0
24253-24352	24302	0	0	0
24278-24377	24327	0	0	0
24303-24402	24352	0	0	0
24328-24427	24377	0	0	0
24353-24452	24402	0	0	0
24378-24477	24427	0	0	0
24403-24502	24452	0	0	0
24428-24527	24477	0	0	0
24453-24552	24502	0.00286	0.00408	1
24478-24577	24527	0.00286	0.00408	1
24503-24602	24552	0.00286	0.00408	1
24528-24627	24577	0.00857	0.00816	2
24553-24652	24602	0.00571	0.00408	1
24578-24677	24627	0.00571	0.00408	1
24603-24702	24652	0.00571	0.00408	1
24628-24727	24677	0	0	0
24653-24752	24702	0	0	0
24678-24777	24727	0	0	0
24703-24802	24752	0	0	0
24728-24827	24777	0.00476	0.00408	1
24753-24852	24802	0.00476	0.00408	1
24778-24877	24827	0.00476	0.00408	1
24803-24902	24852	0.00476	0.00408	1
24828-24927	24877	0	0	0
24853-24952	24902	0	0	0
24878-24977	24927	0	0	0
24903-25002	24952	0	0	0
24928-25027	24977	0	0	0
24953-25052	25002	0	0	0
24978-25077	25027	0	0	0
25003-25102	25052	0	0	0
25028-25127	25077	0.00286	0.00408	1
25053-25152	25102	0.00286	0.00408	1
25078-25177	25127	0.00571	0.00816	2
25103-25202	25152	0.00857	0.01224	3
25128-25227	25177	0.00571	0.00816	2
25153-25252	25202	0.00857	0.01224	3
25178-25277	25227	0.00571	0.00816	2
25203-25302	25252	0.00286	0.00408	1
25228-25327	25277	0.00286	0.00408	1
25253-25352	25302	0	0	0
25278-25377	25327	0	0	0
25303-25402	25352	0	0	0
25328-25427	25377	0	0	0
25353-25452	25402	0	0	0
25378-25477	25427	0.00286	0.00408	1
25403-25502	25452	0.00286	0.00408	1
25428-25527	25477	0.00857	0.00816	2
25453-25552	25502	0.00857	0.00816	2
25478-25577	25527	0.00857	0.00816	2
25503-25602	25552	0.00857	0.00816	2
25528-25627	25577	0.00286	0.00408	1
25553-25652	25602	0.00286	0.00408	1
25578-25677	25627	0	0	0
25603-25702	25652	0	0	0
25628-25727	25677	0	0	0
25653-25752	25702	0	0	0
25678-25777	25727	0	0	0
25703-25802	25752	0.00476	0.00408	1
25728-25827	25777	0.00476	0.00408	1
25753-25852	25802	0.00476	0.00408	1
25778-25877	25827	0.00476	0.00408	1
25803-25902	25852	0	0	0
25828-25927	25877	0	0	0
25853-25952	25902	0	0	0
25878-25977	25927	0	0	0
25903-26002	25952	0	0	0
25928-26027	25977	0	0	0
25953-26052	26002	0	0	0
25978-26077	26027	0	0	0
26003-26102	26052	0	0	0
26028-26127	26077	0	0	0
26053-26152	26102	0	0	0
26078-26177	26127	0	0	0
26103-26202	26152	0	0	0
26128-26227	26177	0	0	0
26153-26252	26202	0	0	0
26178-26277	26227	0	0	0
26203-26302	26252	0	0	0
26228-26327	26277	0	0	0
26253-26352	26302	0	0	0
26278-26377	26327	0.00286	0.00408	1
26303-26402	26352	0.00286	0.00408	1
26328-26427	26377	0.00286	0.00408	1
26353-26452	26402	0.00571	0.00816	2
26378-26477	26427	0.00286	0.00408	1
26403-26502	26452	0.00286	0.00408	1
26428-26527	26477	0.00286	0.00408	1
26453-26552	26502	0	0	0
26478-26577	26527	0	0	0
26503-26602	26552	0.00286	0.00408	1
26528-26627	26577	0.00571	0.00816	2
26553-26652	26602	0.00571	0.00816	2
26578-26677	26627	0.00857	0.01224	3
26603-26702	26652	0.00571	0.00816	2
26628-26727	26677	0.00286	0.00408	1
26653-26752	26702	0.00286	0.00408	1
26678-26777	26727	0	0	0
26703-26802	26752	0	0	0
26728-26827	26777	0	0	0
26753-26852	26802	0	0	0
26778-26877	26827	0	0	0
26803-26902	26852	0	0	0
26828-26927	26877	0	0	0
26853-26952	26902	0.00286	0.00408	1
26878-26977	26927	0.00286	0.00408	1
26903-27002	26952	0.00571	0.00816	2
26928-27027	26977	0.00571	0.00816	2
26953-27052	27002	0.00286	0.00408	1
26978-27077	27027	0.00286	0.00408	1
27003-27102	27052	0	0	0
27028-27127	27077	0	0	0
27053-27152	27102	0	0	0
27078-27177	27127	0	0	0
27103-27202	27152	0	0	0
27128-27227	27177	0.00286	0.00408	1
27153-27252	27202	0.00286	0.00408	1
27178-27277	27227	0.00286	0.00408	1
27203-27302	27252	0.00286	0.00408	1
27228-27327	27277	0	0	0
27253-27352	27302	0.00571	0.00408	1
27278-27377	27327	0.00857	0.00816	2
27303-27402	27352	0.00857	0.00816	2
27328-27427	27377	0.00857	0.00816	2
27353-27452	27402	0.00286	0.00408	1
27378-27477	27427	0	0	0
27403-27502	27452	0	0	0
27428-27527	27477	0	0	0
27453-27552	27502	0	0	0
27478-27577	27527	0	0	0
27503-27602	27552	0	0	0
27528-27627	27577	0.00286	0.00408	1
27553-27652	27602	0.00286	0.00408	1
27578-27677	27627	0.00286	0.00408	1
27603-27702	27652	0.00286	0.00408	1
27628-27727	27677	0.00286	0.00408	1
27653-27752	27702	0.00286	0.00408	1
27678-27777	27727	0.00286	0.00408	1
27703-27802	27752	0.00286	0.00408	1
27728-27827	27777	0	0	0
27753-27852	27802	0	0	0
27778-27877	27827	0.00286	0.00408	1
27803-27902	27852	0.00286	0.00408	1
27828-27927	27877	0.00762	0.00816	2
27853-27952	27902	0.00762	0.00816	2
27878-27977	27927	0.00476	0.00408	1
27903-28013	27952	0.01048	0.00816	2
27928-28038	27977	0.00857	0.00816	2
27953-28063	28013	0.00857	0.00816	2
27978-28093	28038	0.01143	0.01224	3
28014-28118	28063	0.00571	0.00816	2
28039-28143	28093	0.00286	0.00408	1
28064-28168	28118	0.00571	0.00816	2
28094-28194	28143	0.00286	0.00408	1
28119-28219	28168	0.00857	0.01224	3
28144-28244	28194	0.01429	0.02041	5
28169-28269	28219	0.01905	0.02449	6
28195-28294	28244	0.01905	0.02449	6
28220-28319	28269	0.01619	0.02041	5
28245-28344	28294	0.01905	0.02041	5
28270-28369	28319	0.01714	0.02041	5
28295-28394	28344	0.01714	0.02041	5
28320-28439	28369	0.01714	0.02041	5
28345-28464	28394	0.00857	0.01224	3
28370-28489	28439	0.00857	0.01224	3
28395-28514	28464	0.01429	0.02041	5
28440-28539	28489	0.01143	0.01633	4
28465-28564	28514	0.01143	0.01633	4
28490-28613	28539	0.00571	0.00816	2
28515-28638	28564	0	0	0
28540-28663	28613	0.00286	0.00408	1
28565-28688	28638	0.00286	0.00408	1
28614-28713	28663	0.00286	0.00408	1
28639-28790	28688	0.00286	0.00408	1
28664-28815	28713	0.00286	0.00408	1
28689-28840	28790	0.01048	0.01224	3
28714-28874	28815	0.01048	0.01224	3
28791-28899	28840	0.01048	0.01224	3
28816-28924	28874	0.00762	0.00816	2
28841-28949	28899	0	0	0
28875-28974	28924	0.00571	0.00408	1
28900-28999	28949	0.00857	0.00816	2
28925-29029	28974	0.01143	0.01224	3
28950-29054	28999	0.02238	0.02041	5
28975-29079	29029	0.01667	0.01633	4
29000-29112	29054	0.01667	0.01633	4
29030-29137	29079	0.01381	0.01224	3
29055-29162	29112	0.00286	0.00408	1
29080-29196	29137	0.01048	0.01224	3
29113-29324	29162	0.00762	0.00816	2
29138-29349	29196	0.01048	0.01224	3
29163-29381	29324	0.01905	0.02041	5
29197-29406	29349	0.01143	0.01224	3
29325-29431	29381	0.01143	0.01224	3
29357-29456	29406	0.00857	0.00816	2
29382-29481	29431	0	0	0
29407-29506	29456	0	0	0
29432-29531	29481	0	0	0
29457-29556	29506	0.00286	0.00408	1
29482-29581	29531	0.00571	0.00816	2
29507-29606	29556	0.00571	0.00816	2
29532-29631	29581	0.00571	0.00816	2
29557-29656	29606	0.01143	0.01633	4
29582-29681	29631	0.01143	0.01633	4
29607-29706	29656	0.01429	0.02041	5
29632-29731	29681	0.01714	0.02449	6
29657-29756	29706	0.00857	0.01224	3
29682-29781	29731	0.00571	0.00816	2
29707-29806	29756	0.00857	0.00816	2
29732-29831	29781	0.00571	0.00408	1
29757-29856	29806	0.01143	0.00816	2
29782-30219	29831	0.01429	0.01224	3
29807-30244	29856	0.00857	0.00816	2
29832-30269	30219	0.00857	0.00816	2
29857-30294	30244	0.00286	0.00408	1
30220-30319	30269	0	0	0
30245-30344	30294	0.00286	0.00408	1
30270-30369	30319	0.00286	0.00408	1
30295-30394	30344	0.00286	0.00408	1
30320-30419	30369	0.0081	0.00816	2
30345-30444	30394	0.01095	0.00816	2
30370-30469	30419	0.01095	0.00816	2
30395-30494	30444	0.01381	0.01224	3
30420-30548	30469	0.01714	0.02041	5
30445-30597	30494	0.01143	0.01633	4
30470-30622	30548	0.01143	0.01633	4
30495-30692	30597	0.02	0.02857	7
30549-30801	30622	0.02	0.02857	7
30598-30833	30692	0.02	0.02857	7
30623-30874	30801	0.02	0.02857	7
30693-30908	30833	0.01429	0.02041	5
30802-30940	30874	0.00571	0.00816	2
30834-30965	30908	0.00857	0.01224	3
30875-30991	30940	0.00857	0.01224	3
30909-31016	30965	0.00286	0.00408	1
30941-31042	30991	0.00857	0.01224	3
30966-31081	31016	0.00571	0.00816	2
30992-31122	31042	0.00571	0.00816	2
31017-31147	31081	0.00857	0.01224	3
31043-31172	31122	0.00286	0.00408	1
31082-31197	31147	0.00571	0.00816	2
31123-31222	31172	0.00857	0.01224	3
31148-31247	31197	0.00857	0.01224	3
31173-31272	31222	0.01143	0.01633	4
31198-31297	31247	0.00857	0.01224	3
31223-31322	31272	0.00571	0.00816	2
31248-31347	31297	0.00286	0.00408	1
31273-31372	31322	0	0	0
31298-31397	31347	0	0	0
31323-31422	31372	0	0	0
31348-31447	31397	0	0	0
31373-31472	31422	0	0	0
31398-31497	31447	0.00286	0.00408	1
31423-31522	31472	0.00286	0.00408	1
31448-31547	31497	0.00571	0.00816	2
31473-31572	31522	0.00571	0.00816	2
31498-31597	31547	0.00286	0.00408	1
31523-31622	31572	0.00286	0.00408	1
31548-31647	31597	0	0	0
31573-31682	31622	0.00571	0.00408	1
31598-31707	31647	0.00571	0.00408	1
31623-31732	31682	0.00571	0.00408	1
31648-31757	31707	0.00571	0.00408	1
31683-31782	31732	0	0	0
31708-31810	31757	0	0	0
31733-31835	31782	0	0	0
31758-31860	31810	0.00476	0.00408	1
31783-31885	31835	0.01048	0.01224	3
31811-31910	31860	0.01333	0.01633	4
31836-31936	31885	0.01619	0.02041	5
31861-31961	31910	0.01143	0.01633	4
31886-31986	31936	0.00857	0.01224	3
31911-32011	31961	0.00571	0.00816	2
31937-32036	31986	0.00286	0.00408	1
31962-32061	32011	0.00286	0.00408	1
31987-32086	32036	0	0	0
32012-32111	32061	0	0	0
32037-32136	32086	0	0	0
32062-32161	32111	0.00571	0.00816	2
32087-32186	32136	0.00571	0.00816	2
32112-32211	32161	0.00571	0.00816	2
32137-32236	32186	0.00857	0.01224	3
32162-32265	32211	0.00286	0.00408	1
32187-32290	32236	0.00286	0.00408	1
32212-32328	32265	0.00286	0.00408	1
32237-32353	32290	0	0	0
32266-32385	32328	0	0	0
32291-32410	32353	0	0	0
32329-32435	32385	0	0	0
32356-32460	32410	0.00571	0.00816	2
32386-32485	32435	0.01143	0.01633	4
32411-32510	32460	0.01429	0.02041	5
32436-32535	32485	0.01429	0.02041	5
32461-32560	32510	0.01143	0.01633	4
32486-32585	32535	0.00571	0.00816	2
32511-32610	32560	0.00571	0.00816	2
32536-32635	32585	0.00571	0.00816	2
32561-32660	32610	0.00286	0.00408	1
32586-32685	32635	0.00286	0.00408	1
32611-32710	32660	0	0	0
32636-32744	32685	0.00286	0.00408	1
32661-32942	32710	0.00571	0.00816	2
32686-32967	32744	0.00857	0.01224	3
32711-32992	32942	0.00857	0.01224	3
32918-33017	32967	0.00571	0.00816	2
32943-33042	32992	0.00286	0.00408	1
32968-33067	33017	0	0	0
32993-33092	33042	0	0	0
33018-33117	33067	0	0	0
33043-33142	33092	0.00286	0.00408	1
33068-33167	33117	0.00286	0.00408	1
33093-33192	33142	0.00286	0.00408	1
33118-33217	33167	0.00286	0.00408	1
33143-33242	33192	0	0	0
33168-33267	33217	0	0	0
33193-33292	33242	0	0	0
33218-33317	33267	0	0	0
33243-33342	33292	0.00286	0.00408	1
33268-33367	33317	0.00286	0.00408	1
33293-33392	33342	0.00571	0.00816	2
33318-33417	33367	0.00857	0.01224	3
33343-33442	33392	0.01143	0.01633	4
33368-33477	33417	0.02	0.02449	6
33393-33518	33442	0.02	0.02449	6
33418-33611	33477	0.03429	0.03673	9
33443-33646	33518	0.03143	0.03265	8
33478-33671	33611	0.02571	0.02857	7
33519-33704	33646	0.02286	0.02449	6
33612-33729	33671	0.00571	0.00816	2
33647-33754	33704	0.00286	0.00408	1
33672-33779	33729	0	0	0
33705-33804	33754	0	0	0
33730-33839	33779	0	0	0
33755-33864	33804	0.00286	0.00408	1
33780-33915	33839	0.01714	0.01633	4
33805-33954	33864	0.03048	0.03265	8
33840-33979	33915	0.03048	0.03265	8
33865-34004	33954	0.03048	0.03265	8
33916-34032	33979	0.01619	0.02041	5
33955-34057	34004	0.00571	0.00816	2
33980-34082	34032	0.00571	0.00816	2
34005-34107	34057	0.00286	0.00408	1
34033-34132	34082	0.00286	0.00408	1
34058-34158	34107	0.00286	0.00408	1
34083-34183	34132	0.00286	0.00408	1
34108-34208	34158	0.00286	0.00408	1
34133-34233	34183	0.00857	0.00816	2
34159-34258	34208	0.01143	0.01224	3
34184-34283	34233	0.01143	0.01224	3
34209-34328	34258	0.01619	0.01633	4
34234-34353	34283	0.01048	0.01224	3
34259-34378	34328	0.00476	0.00408	1
34284-34403	34353	0.01333	0.01633	4
34329-34428	34378	0.01333	0.01633	4
34354-34453	34403	0.01333	0.01633	4
34379-34478	34428	0.01333	0.01633	4
34404-34503	34453	0.01048	0.00816	2
34429-34528	34478	0.00571	0.00408	1
34454-34553	34503	0.00571	0.00408	1
34479-34578	34528	0.00571	0.00408	1
34504-34603	34553	0	0	0
34529-34628	34578	0.00857	0.00816	2
34554-34653	34603	0.01429	0.01224	3
34579-34678	34628	0.01429	0.01224	3
34604-34703	34653	0.01714	0.01633	4
34629-34728	34678	0.00857	0.00816	2
34654-34753	34703	0.00286	0.00408	1
34679-34778	34728	0.00286	0.00408	1
34704-34803	34753	0	0	0
34729-34835	34778	0	0	0
34754-34860	34803	0	0	0
34779-34885	34835	0.00286	0.00408	1
34804-34910	34860	0.00286	0.00408	1
34836-34935	34885	0.00286	0.00408	1
34861-34960	34910	0.00571	0.00816	2
34886-34985	34935	0.00286	0.00408	1
34911-35010	34960	0.00571	0.00816	2
34936-35035	34985	0.00571	0.00816	2
34961-35061	35010	0.02857	0.04082	10
34986-35101	35035	0.05143	0.06939	17
35011-35133	35061	0.04857	0.06531	16
35036-35158	35101	0.04857	0.06531	16
35062-35183	35133	0.02286	0.02857	7
35102-35208	35158	0.00857	0.00816	2
35134-35233	35183	0.00857	0.00816	2
35159-35258	35208	0.00857	0.00816	2
35184-35283	35233	0.00857	0.00816	2
35209-35308	35258	0	0	0
35234-35333	35283	0	0	0
35259-35358	35308	0	0	0
35284-35383	35333	0	0	0
35309-35408	35358	0.00286	0.00408	1
35334-35433	35383	0.00286	0.00408	1
35359-35458	35408	0.00571	0.00816	2
35384-35483	35433	0.00571	0.00816	2
35409-35508	35458	0.00286	0.00408	1
35434-35533	35483	0.00286	0.00408	1
35459-35558	35508	0	0	0
35484-35583	35533	0	0	0
35509-35608	35558	0	0	0
35534-35633	35583	0	0	0
35559-35658	35608	0	0	0
35584-35683	35633	0	0	0
35609-35708	35658	0	0	0
35634-35733	35683	0.00286	0.00408	1
35659-35758	35708	0.00286	0.00408	1
35684-35783	35733	0.00286	0.00408	1
35709-35808	35758	0.00286	0.00408	1
35734-35833	35783	0.00476	0.00408	1
35759-35858	35808	0.00476	0.00408	1
35784-35883	35833	0.00476	0.00408	1
35809-35908	35858	0.00476	0.00408	1
35834-35933	35883	0	0	0
35859-35958	35908	0.00286	0.00408	1
35884-35983	35933	0.00571	0.00816	2
35909-36008	35958	0.00571	0.00816	2
35934-36033	35983	0.00571	0.00816	2
35959-36058	36008	0.00286	0.00408	1
35984-36083	36033	0	0	0
36009-36108	36058	0	0	0
36034-36133	36083	0	0	0
36059-36158	36108	0.00571	0.00408	1
36084-36183	36133	0.00571	0.00408	1
36109-36208	36158	0.00571	0.00408	1
36134-36233	36183	0.00571	0.00408	1
36159-36258	36208	0	0	0
36184-36283	36233	0	0	0
36209-36308	36258	0	0	0
36234-36333	36283	0	0	0
36259-36358	36308	0	0	0
36284-36383	36333	0.00476	0.00408	1
36309-36408	36358	0.00476	0.00408	1
36334-36433	36383	0.00476	0.00408	1
36359-36458	36408	0.00476	0.00408	1
36384-36483	36433	0	0	0
36409-36508	36458	0	0	0
36434-36533	36483	0	0	0
36459-36558	36508	0	0	0
36484-36583	36533	0	0	0
36509-36608	36558	0	0	0
36534-36633	36583	0	0	0
36559-36658	36608	0	0	0
36584-36683	36633	0	0	0
36609-36708	36658	0	0	0
36634-36733	36683	0	0	0
36659-36758	36708	0	0	0
36684-36783	36733	0	0	0
36709-36808	36758	0	0	0
36734-36833	36783	0	0	0
36759-36858	36808	0	0	0
36784-36883	36833	0	0	0
36809-36908	36858	0	0	0
36834-36933	36883	0	0	0
36859-36958	36908	0	0	0
36884-36983	36933	0.00286	0.00408	1
36909-37008	36958	0.00286	0.00408	1
36934-37033	36983	0.00286	0.00408	1
36959-37058	37008	0.00286	0.00408	1
36984-37083	37033	0	0	0
37009-37108	37058	0	0	0
37034-37133	37083	0	0	0
37059-37158	37108	0	0	0
37084-37183	37133	0	0	0
37109-37208	37158	0.00286	0.00408	1
37134-37233	37183	0.00286	0.00408	1
37159-37258	37208	0.00286	0.00408	1
37184-37283	37233	0.00286	0.00408	1
37209-37308	37258	0	0	0
37234-37333	37283	0	0	0
37259-37358	37308	0	0	0
37284-37383	37333	0	0	0
37309-37408	37358	0	0	0
37334-37433	37383	0	0	0
37359-37458	37408	0	0	0
37384-37483	37433	0	0	0
37409-37508	37458	0	0	0
37434-37533	37483	0	0	0
37459-37558	37508	0	0	0
37484-37583	37533	0	0	0
37509-37608	37558	0	0	0
37534-37633	37583	0	0	0
37559-37658	37608	0	0	0
37584-37683	37633	0	0	0
37609-37708	37658	0	0	0
37634-37733	37683	0.00571	0.00816	2
37659-37758	37708	0.00857	0.01224	3
37684-37796	37733	0.00857	0.01224	3
37709-37821	37758	0.00857	0.01224	3
37734-37846	37796	0.01143	0.01633	4
37759-37871	37821	0.00857	0.01224	3
37797-37896	37846	0.00857	0.01224	3
37822-37921	37871	0.00857	0.01224	3
37847-37946	37896	0.00286	0.00408	1
37872-37997	37921	0.00286	0.00408	1
37897-38022	37946	0.00286	0.00408	1
37922-38047	37997	0.01143	0.01633	4
37973-38086	38022	0.00857	0.01224	3
37998-38111	38047	0.00857	0.01224	3
38023-38136	38086	0.01143	0.01633	4
38048-38161	38111	0.00286	0.00408	1
38087-38186	38136	0.00286	0.00408	1
38112-38211	38161	0.00286	0.00408	1
38137-38236	38186	0.00286	0.00408	1
38162-38261	38211	0.00286	0.00408	1
38187-38286	38236	0.00286	0.00408	1
38212-38311	38261	0.00286	0.00408	1
38237-38336	38286	0	0	0
38262-38361	38311	0	0	0
38287-38386	38336	0.00286	0.00408	1
38312-38411	38361	0.00286	0.00408	1
38337-38436	38386	0.00286	0.00408	1
38362-38461	38411	0.00286	0.00408	1
38387-38486	38436	0.00571	0.00408	1
38412-38511	38461	0.00571	0.00408	1
38437-38536	38486	0.00571	0.00408	1
38462-38561	38511	0.00571	0.00408	1
38487-38586	38536	0	0	0
38512-38611	38561	0	0	0
38537-38636	38586	0	0	0
38562-38662	38611	0	0	0
38587-38687	38636	0	0	0
38612-38712	38662	0	0	0
38637-38737	38687	0	0	0
38663-38776	38712	0.00286	0.00408	1
38688-38801	38737	0.01143	0.01224	3
38713-38826	38776	0.01143	0.01224	3
38738-38851	38801	0.01143	0.01224	3
38777-38876	38826	0.00857	0.00816	2
38802-38901	38851	0.00286	0.00408	1
38827-38926	38876	0.00571	0.00816	2
38852-38951	38901	0.00571	0.00816	2
38877-38976	38926	0.00571	0.00816	2
38902-39001	38951	0.00286	0.00408	1
38927-39026	38976	0	0	0
38952-39051	39001	0.00286	0.00408	1
38977-39076	39026	0.00286	0.00408	1
39002-39112	39051	0.00571	0.00816	2
39027-39137	39076	0.01143	0.01633	4
39052-39162	39112	0.00857	0.01224	3
39077-39187	39137	0.00857	0.01224	3
39113-39212	39162	0.01048	0.01224	3
39138-39237	39187	0.00476	0.00408	1
39163-39262	39212	0.00476	0.00408	1
39188-39287	39237	0.00476	0.00408	1
39213-39312	39262	0	0	0
39238-39337	39287	0	0	0
39263-39362	39312	0	0	0
39288-39387	39337	0.00286	0.00408	1
39313-39412	39362	0.00286	0.00408	1
39338-39437	39387	0.00286	0.00408	1
39363-39462	39412	0.00286	0.00408	1
39388-39487	39437	0	0	0
39413-39512	39462	0	0	0
39438-39537	39487	0.00571	0.00408	1
39463-39562	39512	0.00571	0.00408	1
39488-39587	39537	0.00571	0.00408	1
39513-39612	39562	0.00571	0.00408	1
39538-39637	39587	0	0	0
39563-39662	39612	0	0	0
39588-39687	39637	0.00476	0.00408	1
39613-39712	39662	0.00476	0.00408	1
39638-39737	39687	0.00476	0.00408	1
39663-39762	39712	0.00476	0.00408	1
39688-39787	39737	0	0	0
39713-39812	39762	0	0	0
39738-39837	39787	0	0	0
39763-39862	39812	0	0	0
39788-39887	39837	0	0	0
39813-39912	39862	0	0	0
39838-39937	39887	0	0	0
39863-39962	39912	0	0	0
39888-39987	39937	0	0	0
39913-40012	39962	0	0	0
39938-40037	39987	0	0	0
39963-40062	40012	0	0	0
39988-40087	40037	0	0	0
40013-40112	40062	0	0	0
40038-40137	40087	0	0	0
40063-40162	40112	0	0	0
40088-40187	40137	0	0	0
40113-40212	40162	0	0	0
40138-40237	40187	0	0	0
40163-40262	40212	0	0	0
40188-40287	40237	0	0	0
40213-40312	40262	0	0	0
40238-40337	40287	0	0	0
40263-40362	40312	0	0	0
40288-40387	40337	0.00286	0.00408	1
40313-40412	40362	0.00286	0.00408	1
40338-40437	40387	0.00286	0.00408	1
40363-40462	40412	0.00286	0.00408	1
40388-40487	40437	0	0	0
40413-40512	40462	0	0	0
40438-40537	40487	0	0	0
40463-40562	40512	0	0	0
40488-40587	40537	0	0	0
40513-40612	40562	0	0	0
40538-40637	40587	0	0	0
40563-40662	40612	0	0	0
40588-40687	40637	0	0	0
40613-40712	40662	0	0	0
40638-40737	40687	0	0	0
40663-40762	40712	0.00286	0.00408	1
40688-40787	40737	0.00286	0.00408	1
40713-40812	40762	0.00286	0.00408	1
40738-40837	40787	0.00286	0.00408	1
40763-40862	40812	0	0	0
40788-40887	40837	0	0	0
40813-40912	40862	0	0	0
40838-40937	40887	0	0	0
40863-40962	40912	0	0	0
40888-40987	40937	0	0	0
40913-41012	40962	0	0	0
40938-41037	40987	0	0	0
40963-41062	41012	0.00571	0.00408	1
40988-41087	41037	0.00571	0.00408	1
41013-41112	41062	0.00571	0.00408	1
41038-41137	41087	0.00571	0.00408	1
41063-41162	41112	0	0	0
41088-41187	41137	0	0	0
41113-41212	41162	0	0	0
41138-41237	41187	0	0	0
41163-41262	41212	0	0	0
41188-41287	41237	0	0	0
41213-41312	41262	0	0	0
41238-41337	41287	0.00571	0.00408	1
41263-41362	41312	0.00857	0.00816	2
41288-41387	41337	0.00857	0.00816	2
41313-41412	41362	0.00857	0.00816	2
41338-41437	41387	0.00286	0.00408	1
41363-41462	41412	0	0	0
41388-41487	41437	0	0	0
41413-41512	41462	0	0	0
41438-41537	41487	0	0	0
41463-41562	41512	0	0	0
41488-41587	41537	0	0	0
41513-41612	41562	0	0	0
41538-41637	41587	0	0	0
41563-41662	41612	0	0	0
41588-41687	41637	0	0	0
41613-41712	41662	0	0	0
41638-41737	41687	0	0	0
41663-41762	41712	0	0	0
41688-41787	41737	0.00286	0.00408	1
41713-41812	41762	0.00286	0.00408	1
41738-41837	41787	0.00286	0.00408	1
41763-41862	41812	0.00286	0.00408	1
41788-41887	41837	0	0	0
41813-41912	41862	0	0	0
41838-41937	41887	0	0	0
41863-41962	41912	0	0	0
41888-41987	41937	0	0	0
41913-42012	41962	0	0	0
41938-42037	41987	0	0	0
41963-42062	42012	0	0	0
41988-42087	42037	0	0	0
42013-42112	42062	0	0	0
42038-42137	42087	0.00286	0.00408	1
42063-42162	42112	0.00286	0.00408	1
42088-42187	42137	0.00286	0.00408	1
42113-42212	42162	0.00286	0.00408	1
42138-42237	42187	0	0	0
42163-42262	42212	0	0	0
42188-42287	42237	0.00286	0.00408	1
42213-42312	42262	0.00286	0.00408	1
42238-42337	42287	0.00571	0.00816	2
42263-42362	42312	0.00571	0.00816	2
42288-42387	42337	0.00286	0.00408	1
42313-42412	42362	0.00286	0.00408	1
42338-42437	42387	0.00286	0.00408	1
42363-42462	42412	0.00571	0.00816	2
42388-42487	42437	0.00571	0.00816	2
42413-42512	42462	0.00571	0.00816	2
42438-42537	42487	0.00571	0.00816	2
42463-42562	42512	0.00286	0.00408	1
42488-42587	42537	0.00286	0.00408	1
42513-42612	42562	0.00286	0.00408	1
42538-42637	42587	0	0	0
42563-42662	42612	0.00286	0.00408	1
42588-42687	42637	0.00286	0.00408	1
42613-42712	42662	0.00286	0.00408	1
42638-42737	42687	0.00286	0.00408	1
42663-42762	42712	0	0	0
42688-42787	42737	0	0	0
42713-42812	42762	0	0	0
42738-42837	42787	0	0	0
42763-42862	42812	0	0	0
42788-42887	42837	0	0	0
42813-42912	42862	0.00476	0.00408	1
42838-42937	42887	0.00476	0.00408	1
42863-42962	42912	0.00476	0.00408	1
42888-42987	42937	0.00476	0.00408	1
42913-43012	42962	0	0	0
42938-43037	42987	0	0	0
42963-43062	43012	0	0	0
42988-43087	43037	0	0	0
43013-43112	43062	0	0	0
43038-43137	43087	0	0	0
43063-43162	43112	0.00286	0.00408	1
43088-43187	43137	0.00286	0.00408	1
43113-43212	43162	0.00286	0.00408	1
43138-43237	43187	0.00286	0.00408	1
43163-43262	43212	0	0	0
43188-43287	43237	0.00286	0.00408	1
43213-43312	43262	0.00286	0.00408	1
43238-43337	43287	0.00286	0.00408	1
43263-43362	43312	0.00286	0.00408	1
43288-43387	43337	0	0	0
43313-43412	43362	0	0	0
43338-43437	43387	0	0	0
43363-43462	43412	0	0	0
43388-43487	43437	0	0	0
43413-43512	43462	0	0	0
43438-43537	43487	0	0	0
43463-43562	43512	0	0	0
43488-43587	43537	0	0	0
43513-43612	43562	0	0	0
43538-43637	43587	0	0	0
43563-43662	43612	0	0	0
43588-43687	43637	0	0	0
43613-43712	43662	0	0	0
43638-43737	43687	0	0	0
43663-43762	43712	0	0	0
43688-43787	43737	0	0	0
43713-43812	43762	0	0	0
43738-43837	43787	0	0	0
43763-43862	43812	0.00286	0.00408	1
43788-43887	43837	0.00571	0.00816	2
43813-43912	43862	0.00571	0.00816	2
43838-43937	43887	0.00857	0.01224	3
43863-43962	43912	0.00571	0.00816	2
43888-43987	43937	0.00286	0.00408	1
43913-44012	43962	0.00762	0.00816	2
43938-44037	43987	0.00476	0.00408	1
43963-44062	44012	0.00476	0.00408	1
43988-44087	44037	0.00476	0.00408	1
44013-44112	44062	0	0	0
44038-44137	44087	0	0	0
44063-44162	44112	0	0	0
44088-44187	44137	0	0	0
44113-44212	44162	0	0	0
44138-44237	44187	0	0	0
44163-44262	44212	0	0	0
44188-44287	44237	0	0	0
44213-44312	44262	0	0	0
44238-44337	44287	0	0	0
44263-44362	44312	0	0	0
44288-44387	44337	0.00286	0.00408	1
44313-44412	44362	0.00571	0.00816	2
44338-44453	44387	0.00857	0.01224	3
44363-44478	44412	0.01143	0.01633	4
44388-44503	44453	0.01143	0.01633	4
44413-44528	44478	0.01143	0.01633	4
44454-44553	44503	0.01143	0.01633	4
44479-44578	44528	0.01143	0.01633	4
44504-44603	44553	0.00857	0.01224	3
44529-44628	44578	0.00571	0.00816	2
44554-44653	44603	0.00857	0.00816	2
44579-44679	44628	0.00571	0.00408	1
44604-44704	44653	0.00571	0.00408	1
44629-44729	44679	0.00571	0.00408	1
44655-44754	44704	0.00286	0.00408	1
44680-44779	44729	0.00286	0.00408	1
44705-44804	44754	0.00286	0.00408	1
44730-44829	44779	0.00286	0.00408	1
44755-44854	44804	0	0	0
44780-44879	44829	0	0	0
44805-44904	44854	0	0	0
44830-44929	44879	0.00286	0.00408	1
44855-44954	44904	0.00571	0.00816	2
44880-44979	44929	0.00571	0.00816	2
44905-45004	44954	0.00571	0.00816	2
44930-45029	44979	0.00571	0.00816	2
44955-45054	45004	0.00286	0.00408	1
44980-45079	45029	0.00286	0.00408	1
45005-45104	45054	0.00571	0.00816	2
45030-45129	45079	0.00286	0.00408	1
45055-45154	45104	0.00286	0.00408	1
45080-45179	45129	0.00286	0.00408	1
45105-45204	45154	0	0	0
45130-45229	45179	0	0	0
45155-45254	45204	0	0	0
45180-45279	45229	0	0	0
45205-45304	45254	0.00286	0.00408	1
45230-45329	45279	0.00571	0.00816	2
45255-45354	45304	0.00857	0.01224	3
45280-45379	45329	0.00857	0.01224	3
45305-45404	45354	0.00571	0.00816	2
45330-45429	45379	0.00286	0.00408	1
45355-45454	45404	0	0	0
45380-45479	45429	0	0	0
45405-45504	45454	0	0	0
45430-45529	45479	0	0	0
45455-45554	45504	0	0	0
45480-45579	45529	0	0	0
45505-45604	45554	0	0	0
45530-45629	45579	0.00286	0.00408	1
45555-45654	45604	0.00286	0.00408	1
45580-45679	45629	0.00286	0.00408	1
45605-45704	45654	0.00286	0.00408	1
45630-45729	45679	0	0	0
45655-45754	45704	0	0	0
45680-45779	45729	0	0	0
45705-45804	45754	0	0	0
45730-45829	45779	0	0	0
45755-45854	45804	0	0	0
45780-45879	45829	0.00286	0.00408	1
45805-45904	45854	0.00571	0.00816	2
45830-45929	45879	0.00571	0.00816	2
45855-45954	45904	0.00571	0.00816	2
45880-45979	45929	0.00286	0.00408	1
45905-46004	45954	0	0	0
45930-46029	45979	0.00286	0.00408	1
45955-46054	46004	0.00857	0.01224	3
45980-46079	46029	0.00857	0.01224	3
46005-46104	46054	0.00857	0.01224	3
46030-46129	46079	0.00857	0.01224	3
46055-46154	46104	0.00571	0.00816	2
46080-46179	46129	0.00571	0.00816	2
46105-46204	46154	0.01048	0.01224	3
46130-46229	46179	0.00762	0.00816	2
46155-46254	46204	0.00476	0.00408	1
46180-46279	46229	0.00476	0.00408	1
46205-46304	46254	0	0	0
46230-46329	46279	0	0	0
46255-46354	46304	0.00476	0.00408	1
46280-46379	46329	0.00476	0.00408	1
46305-46404	46354	0.00476	0.00408	1
46330-46429	46379	0.00476	0.00408	1
46355-46455	46404	0	0	0
46380-46480	46429	0	0	0
46405-46506	46455	0	0	0
46430-46531	46480	0	0	0
46456-46556	46506	0	0	0
46481-46581	46531	0	0	0
46507-46606	46556	0	0	0
46532-46631	46581	0	0	0
46557-46656	46606	0	0	0
46582-46681	46631	0.00286	0.00408	1
46607-46706	46656	0.00286	0.00408	1
46632-46731	46681	0.00286	0.00408	1
46657-46756	46706	0.00762	0.00816	2
46682-46781	46731	0.00476	0.00408	1
46707-46806	46756	0.00476	0.00408	1
46732-46831	46781	0.00762	0.00816	2
46757-46856	46806	0.00286	0.00408	1
46782-46881	46831	0.00286	0.00408	1
46807-46906	46856	0.00857	0.00816	2
46832-46931	46881	0.00571	0.00408	1
46857-46956	46906	0.00571	0.00408	1
46882-46981	46931	0.01143	0.00816	2
46907-47006	46956	0.00857	0.00816	2
46932-47031	46981	0.00857	0.00816	2
46957-47056	47006	0.01429	0.01633	4
46982-47081	47031	0.01143	0.01633	4
47007-47106	47056	0.00857	0.01224	3
47032-47140	47081	0.00857	0.01224	3
47057-47166	47106	0.00762	0.00816	2
47082-47191	47140	0.00762	0.00816	2
47116-47216	47166	0.00762	0.00816	2
47141-47241	47191	0.00762	0.00816	2
47167-47266	47216	0.00286	0.00408	1
47192-47291	47241	0	0	0
47217-47316	47266	0	0	0
47242-47341	47291	0	0	0
47267-47366	47316	0	0	0
47292-47391	47341	0	0	0
47317-47416	47366	0	0	0
47342-47451	47391	0.00286	0.00408	1
47367-47476	47416	0.00571	0.00816	2
47392-47501	47451	0.00571	0.00816	2
47417-47526	47476	0.00571	0.00816	2
47452-47551	47501	0.00286	0.00408	1
47477-47576	47526	0	0	0
47502-47601	47551	0.00571	0.00408	1
47527-47626	47576	0.00571	0.00408	1
47552-47651	47601	0.00571	0.00408	1
47577-47676	47626	0.00571	0.00408	1
47602-47701	47651	0	0	0
47627-47726	47676	0	0	0
47652-47751	47701	0.00286	0.00408	1
47677-47776	47726	0.00286	0.00408	1
47702-47801	47751	0.00286	0.00408	1
47727-47826	47776	0.00286	0.00408	1
47752-47851	47801	0	0	0
47777-47876	47826	0	0	0
47802-47901	47851	0	0	0
47827-47926	47876	0	0	0
47852-47951	47901	0	0	0
47877-47976	47926	0.00857	0.00816	2
47902-48001	47951	0.00857	0.00816	2
47927-48026	47976	0.00857	0.00816	2
47952-48051	48001	0.00857	0.00816	2
47977-48076	48026	0	0	0
48002-48101	48051	0	0	0
48027-48126	48076	0	0	0
48052-48151	48101	0	0	0
48077-48176	48126	0	0	0
48102-48201	48151	0	0	0
48127-48226	48176	0	0	0
48152-48251	48201	0	0	0
48177-48279	48226	0	0	0
48202-48304	48251	0	0	0
48227-48329	48279	0	0	0
48252-48354	48304	0	0	0
48280-48379	48329	0.00286	0.00408	1
48305-48404	48354	0.00571	0.00816	2
48330-48429	48379	0.00571	0.00816	2
48355-48454	48404	0.00571	0.00816	2
48380-48479	48429	0.00286	0.00408	1
48405-48504	48454	0	0	0
48430-48529	48479	0	0	0
48455-48554	48504	0	0	0
48480-48579	48529	0	0	0
48505-48605	48554	0.00286	0.00408	1
48530-48630	48579	0.00286	0.00408	1
48555-48655	48605	0.00571	0.00816	2
48580-48680	48630	0.00571	0.00816	2
48606-48714	48655	0.00286	0.00408	1
48631-48739	48680	0.00857	0.00816	2
48656-48767	48714	0.00571	0.00408	1
48681-48793	48739	0.00571	0.00408	1
48715-48841	48767	0.00857	0.00816	2
48740-48866	48793	0.00286	0.00408	1
48768-48902	48841	0.00571	0.00816	2
48794-48927	48866	0.00857	0.01224	3
48842-48952	48902	0.00571	0.00816	2
48867-48977	48927	0.00571	0.00816	2
48903-49004	48952	0.00571	0.00816	2
48928-49029	48977	0.00857	0.01224	3
48953-49054	49004	0.01429	0.02041	5
48978-49081	49029	0.01714	0.02449	6
49005-49106	49054	0.01429	0.02041	5
49030-49131	49081	0.01333	0.01633	4
49055-49156	49106	0.01048	0.01224	3
49082-49182	49131	0.00762	0.00816	2
49107-49217	49156	0.01333	0.01633	4
49132-49242	49182	0.01143	0.01633	4
49157-49267	49217	0.01429	0.02041	5
49183-49292	49242	0.02	0.02449	6
49218-49317	49267	0.01429	0.01633	4
49243-49342	49292	0.01143	0.01224	3
49268-49367	49317	0.00571	0.00408	1
49293-49392	49342	0	0	0
49318-49417	49367	0	0	0
49343-49442	49392	0	0	0
49368-49467	49417	0	0	0
49393-49492	49442	0	0	0
49418-49517	49467	0	0	0
49443-49542	49492	0	0	0
49468-49567	49517	0.00286	0.00408	1
49493-49592	49542	0.00286	0.00408	1
49518-49617	49567	0.00571	0.00816	2
49543-49642	49592	0.00571	0.00816	2
49568-49667	49617	0.00857	0.01224	3
49593-49702	49642	0.00857	0.01224	3
49618-49735	49667	0.00571	0.00816	2
49643-49764	49702	0.00571	0.00816	2
49668-49800	49735	0.01429	0.01224	3
49703-49826	49764	0.01429	0.01224	3
49736-49851	49800	0.01429	0.01224	3
49765-49878	49826	0.04286	0.05306	13
49801-49903	49851	0.06286	0.0898	22
49827-49930	49878	0.09333	0.13061	32
49852-49955	49903	0.09905	0.13878	34
49879-49980	49930	0.07905	0.10612	26
49904-50005	49955	0.04476	0.05714	14
49931-50030	49980	0.01429	0.01633	4
49956-50055	50005	0.00857	0.00816	2
49981-50080	50030	0	0	0
50006-50105	50055	0	0	0
50031-50130	50080	0	0	0
50056-50155	50105	0	0	0
50081-50180	50130	0	0	0
50106-50205	50155	0	0	0
50131-50230	50180	0	0	0
50156-50255	50205	0	0	0
50181-50287	50230	0.00571	0.00816	2
50206-50312	50255	0.00571	0.00816	2
50231-50337	50287	0.00857	0.01224	3
50256-50362	50312	0.00857	0.01224	3
50288-50420	50337	0.00286	0.00408	1
50313-50447	50362	0.00571	0.00816	2
50338-50472	50420	0.00286	0.00408	1
50363-50497	50447	0.00286	0.00408	1
50421-50522	50472	0.00571	0.00816	2
50448-50547	50497	0.00571	0.00816	2
50473-50572	50522	0.00571	0.00816	2
50498-50597	50547	0.00571	0.00816	2
50523-50622	50572	0.00286	0.00408	1
50548-50647	50597	0.00571	0.00816	2
50573-50672	50622	0.00571	0.00816	2
50598-50697	50647	0.00571	0.00816	2
50623-50722	50672	0.00857	0.01224	3
50648-50747	50697	0.00286	0.00408	1
50673-50772	50722	0.00286	0.00408	1
50698-50803	50747	0.00286	0.00408	1
50723-50828	50772	0.00286	0.00408	1
50748-50853	50803	0.00571	0.00816	2
50773-50878	50828	0.01143	0.01224	3
50804-50903	50853	0.01429	0.01633	4
50829-50941	50878	0.01143	0.01224	3
50854-50966	50903	0.00857	0.00816	2
50879-50991	50941	0.00571	0.00816	2
50904-51016	50966	0.00857	0.01224	3
50942-51041	50991	0.01333	0.01633	4
50967-51066	51016	0.01333	0.01633	4
50992-51091	51041	0.01048	0.01224	3
51017-51116	51066	0.00476	0.00408	1
51042-51141	51091	0	0	0
51067-51166	51116	0	0	0
51092-51191	51141	0	0	0
51117-51216	51166	0.00286	0.00408	1
51142-51241	51191	0.00286	0.00408	1
51167-51266	51216	0.00857	0.00816	2
51192-51291	51241	0.00857	0.00816	2
51217-51316	51266	0.00571	0.00408	1
51242-51341	51291	0.01429	0.01224	3
51267-51437	51316	0.00857	0.00816	2
51292-51468	51341	0.00857	0.00816	2
51317-51493	51437	0.01143	0.01224	3
51342-51518	51468	0.00286	0.00408	1
51438-51543	51493	0.00857	0.01224	3
51469-51568	51518	0.00857	0.01224	3
51494-51593	51543	0.01143	0.01224	3
51519-51618	51568	0.01143	0.01224	3
51544-51643	51593	0.01143	0.01224	3
51569-51668	51618	0.01143	0.01224	3
51594-51693	51643	0.00571	0.00816	2
51619-51718	51668	0.00571	0.00816	2
51644-51743	51693	0.00571	0.00408	1
51669-51776	51718	0.00571	0.00408	1
51694-51801	51743	0.00571	0.00408	1
51719-51831	51776	0.00571	0.00408	1
51744-51856	51801	0	0	0
51777-51881	51831	0	0	0
51802-51906	51856	0	0	0
51832-51937	51881	0.01048	0.01224	3
51857-51962	51906	0.0219	0.02041	5
51882-51987	51937	0.02762	0.02449	6
51907-52013	51962	0.02762	0.02449	6
51938-52038	51987	0.02	0.01633	4
51963-52063	52013	0.01714	0.01633	4
51988-52088	52038	0.01143	0.01224	3
52014-52124	52063	0.0219	0.02041	5
52039-52149	52088	0.0219	0.02041	5
52064-52174	52124	0.01619	0.01633	4
52089-52199	52149	0.01619	0.01633	4
52125-52224	52174	0.00857	0.01224	3
52150-52250	52199	0.00571	0.00816	2
52175-52275	52224	0.00286	0.00408	1
52200-52300	52250	0.00286	0.00408	1
52226-52325	52275	0	0	0
52251-52350	52300	0	0	0
52276-52375	52325	0	0	0
52301-52408	52350	0.00571	0.00816	2
52326-52465	52375	0.00571	0.00816	2
52351-52490	52408	0.00571	0.00816	2
52376-52521	52465	0.01714	0.01633	4
52409-52546	52490	0.01143	0.00816	2
52466-52612	52521	0.01714	0.01633	4
52491-52662	52546	0.02	0.02041	5
[truncated: 3,867 more rows]

## Sheet: Sheet2
Gene	length	Pi
accD	1482	0.00337382
atpA	1521	0.00131492
atpB	1500	0.000666667
atpE	402	0
atpF	552	0.00181159
atpH	243	0
atpI	741	0.00134953
ccsA	963	0.00519211
cemA	687	0
clpP	690	0
infA	231	0
matK	1578	0.00191571
petA	960	0
petB	645	0
petD	489	0
petG	111	0
petL	93	0
petN	87	0
psaA	2250	0.000888889
psaB	2202	0.0013624
psaC	243	0
psaI	108	0
psaJ	222	0
psbA	1059	0.000944287
psbB	1524	0.000656168
psbC	1419	0.000704722
psbD	1059	0.00188857
psbE	249	0
psbF	117	0
psbH	219	0
psbI	108	0
psbJ	120	0
psbK	183	0.010929
psbL	114	0
psbM	102	0
psbN	129	0
psbT	105	0.00952381
psbZ	186	0
rbcL	1461	0
rpl2	813	0
rpl14	366	0.00273224
rpl16	405	0
rpl20	351	0.002849
rpl22	357	0.00560224
rpl23	285	0
rpl32	171	0
rpl33	198	0.00505051
rpl36	111	0
rpoA	1011	0.00098912
rpoB	3210	0.000311526
rpoC1	2070	0
rpoC2	4155	0.00336943
rps2	810	0.00123457
rps3	654	0
rps4	603	0.00165837
rps7	465	0.00215054
rps8	393	0.00508906
rps11	414	0.00483092
rps12	369	0
rps14	300	0.00333333
rps15	273	0.003663
rps16	282	0.0035461
rps18	306	0
rps19	276	0.00362319
ycf1	5409	0.00628582
ycf2	6870	0.000291121
ycf3	507	0.00197239
ycf4	552	0.00543478
